# Supplementary material for: Cost of inappropriate antimicrobial use for upper respiratory infection in Japan
Source: BMC Health Serv Res. 2020 Feb 28;20:153. doi: 10.1186/s12913-020-5021-1 (PMC7048145; doi:10.1186/s12913-020-5021-1)
Supplement: Supplementary file 1 — Additional file 1. Supplementary Spreadsheet. Details of the discussion process to judge appropriateness of antibiotic prescription. [file 12913_2020_5021_MOESM1_ESM.xlsx]

## Sheet: Results
ICD-10 code	disease name code	傷病名基本名称桁数2	傷病名省略名称		分担①AMUチーム	分担②HAIチーム	日馬	太田	石金	早川	井手	松永	集計①	集計②	Check	round 1	round 2	consistency	discussion
A00-A09	10001	5	真性コレラ	2	日馬	早川	1			1			1	1	TRUE	1	1	TRUE	1		round 1: results of agreed judgment from three of six experts
A00-A09	8830244	6	アジアコレラ	1	日馬	早川	1			1			1	1	TRUE	1	1	TRUE	1		round 2: results of agreed judgment from another three of six experts
A00-A09	8830895	8	エルトールコレラ	3	日馬	早川	1			1			1	1	TRUE	1	1	TRUE	1		0 means that antibiotic prescription is inappropriate for the ICD-10 code
A00-A09	19001	3	コレラ	5	日馬	早川	1			1			1	1	TRUE	1	1	TRUE	1		1 means that antibiotic prescription is appropriate for the ICD-10 code
A00-A09	19004	5	偽性コレラ	4	日馬	早川	1			1			1	1	TRUE	1	1	TRUE	1		consistency: if the results of round 1 and round 2 do not match, classified into "FALSE"
A00-A09	20002	4	腸チフス	9	日馬	早川	1			1			1	1	TRUE	1	1	TRUE	1		discussion: the result of round table discussion of all six experts (details of discussion are available in "Explanation" tab)
A00-A09	8830664	5	咽頭チフス	6	日馬	早川	1			1			1	1	TRUE	1	1	TRUE	1
A00-A09	8830810	6	エーベルト病	7	日馬	早川	1			1			1	1	TRUE	1	1	TRUE	1
A00-A09	8837544	8	チフス性胆のう炎	8	日馬	早川	1			1			1	1	TRUE	1	1	TRUE	1
A00-A09	8837753	8	腸チフス性髄膜炎	13	日馬	早川	1			1			1	1	TRUE	1	1	TRUE	1
A00-A09	8837754	8	腸チフス性関節炎	10	日馬	早川	1			1			1	1	TRUE	1	1	TRUE	1
A00-A09	8837755	8	腸チフス性心筋炎	11	日馬	早川	1			1			1	1	TRUE	1	1	TRUE	1
A00-A09	8837756	9	腸チフス性心内膜炎	12	日馬	早川	1			1			1	1	TRUE	1	1	TRUE	1
A00-A09	8837757	7	腸チフス性肺炎	14	日馬	早川	1			1			1	1	TRUE	1	1	TRUE	1
A00-A09	8840011	5	扁桃チフス	15	日馬	早川	1			1			1	1	TRUE	1	1	TRUE	1
A00-A09	21001	6	パラチフスＡ	16	日馬	早川	1			1			1	1	TRUE	1	1	TRUE	1
A00-A09	22001	6	パラチフスＢ	17	日馬	早川	1			1			1	1	TRUE	1	1	TRUE	1
A00-A09	23001	6	パラチフスＣ	18	日馬	早川	1			1			1	1	TRUE	1	1	TRUE	1
A00-A09	29001	5	パラチフス	19	日馬	早川	1			1			1	1	TRUE	1	1	TRUE	1
A00-A09	8839160	9	パラチフス熱関節炎	20	日馬	早川	1			1			1	1	TRUE	1	1	TRUE	1
A00-A09	30001	8	サルモネラ胃腸炎	21	日馬	早川	1			1			1	1	TRUE	1	1	TRUE	1
A00-A09	30002	6	サルモネラ症	22	日馬	早川	1			1			1	1	TRUE	1	1	TRUE	1
A00-A09	30003	7	サルモネラ腸炎	23	日馬	早川	1			1			1	1	TRUE	1	1	TRUE	1
A00-A09	8838644	9	ネズミチフス菌腸炎	24	日馬	早川	1			1			1	1	TRUE	1	1	TRUE	1
A00-A09	8834047	8	サルモネラ敗血症	25	日馬	早川	1			1			1	1	TRUE	1	1	TRUE	1
A00-A09	8834039	8	サルモネラ関節炎	26	日馬	早川	1			1			1	1	TRUE	1	1	TRUE	1
A00-A09	8834041	12	サルモネラ感染性腎盂腎炎	27	日馬	早川	1			1			1	1	TRUE	1	1	TRUE	1
A00-A09	8834042	8	サルモネラ血管炎	28	日馬	早川	1			1			1	1	TRUE	1	1	TRUE	1
A00-A09	8834043	8	サルモネラ骨髄炎	29	日馬	早川	1			1			1	1	TRUE	1	1	TRUE	1
A00-A09	8834044	8	サルモネラ髄膜炎	30	日馬	早川	1			1			1	1	TRUE	1	1	TRUE	1
A00-A09	8834045	9	サルモネラ胆のう炎	31	日馬	早川	1			1			1	1	TRUE	1	1	TRUE	1
A00-A09	8834046	7	サルモネラ肺炎	32	日馬	早川	1			1			1	1	TRUE	1	1	TRUE	1
A00-A09	8838645	10	ネズミチフス菌腹膜炎	33	日馬	早川	1			1			1	1	TRUE	1	1	TRUE	1
A00-A09	30004	8	サルモネラ食中毒	35	日馬	早川	1			1			1	1	TRUE	1	1	TRUE	1
A00-A09	8834040	8	サルモネラ感染症	34	日馬	早川	1			1			1	1	TRUE	1	1	TRUE	1
A00-A09	8834186	5	志賀菌赤痢	36	日馬	早川	1			1			1	1	TRUE	1	1	TRUE	1
A00-A09	8839808	9	フレクスナー菌赤痢	37	日馬	早川	1			1			1	1	TRUE	1	1	TRUE	1
A00-A09	8840120	6	ボイド菌赤痢	38	日馬	早川	1			1			1	1	TRUE	1	1	TRUE	1
A00-A09	8836851	6	ゾンネ菌赤痢	39	日馬	早川	1			1			1	1	TRUE	1	1	TRUE	1
A00-A09	49005	2	赤痢	40	日馬	早川	1			1			1	1	TRUE	1	1	TRUE	1
A00-A09	8839554	9	病原性大腸菌感染症	41	日馬	早川	0			0			0	0	TRUE	0	0	TRUE	0
A00-A09	8837686	12	腸管毒素原性大腸菌感染症	42	日馬	早川	0			0			0	0	TRUE	0	0	TRUE	0
A00-A09	8837684	13	腸管組織侵襲性大腸菌感染症	43	日馬	早川	0			0			0	0	TRUE	0	0	TRUE	0
A00-A09	8837683	11	腸管出血性大腸菌感染症	44	日馬	早川	1			0			1	0	FALSE	1	0	FALSE	0
A00-A09	58003	6	大腸菌食中毒	45	日馬	早川	1			0			1	0	FALSE	1	0	FALSE	0
A00-A09	8837369	6	大腸菌性腸炎	46	日馬	早川	1			0			1	0	FALSE	1	0	FALSE	0
A00-A09	8831672	10	カンピロバクター腸炎	47	日馬	早川	1			1			1	1	TRUE	1	1	TRUE	1
A00-A09	8842304	7	エルシニア腸炎	48	日馬	早川	1			1			1	1	TRUE	1	1	TRUE	1
A00-A09	5580020	6	偽膜性大腸炎	49	日馬	早川	1			1			1	1	TRUE	1	1	TRUE	1
A00-A09	8844165	5	偽膜性腸炎	50	日馬	早川	1			1			1	1	TRUE	1	1	TRUE	1
A00-A09	8847089	17	クロストリジウム・ディフィシル腸炎	51	日馬	早川	1			1			1	1	TRUE	1	1	TRUE	1
A00-A09	8830120	6	ＭＲＳＡ腸炎	52	日馬	早川	1			1			1	1	TRUE	1	1	TRUE	1
A00-A09	8832848	8	クレブシェラ腸炎	53	日馬	早川	1			0			1	0	FALSE	0	0	TRUE	0
A00-A09	8832854	16	クロストリジウム・ウェルシュ腸炎	54	日馬	早川	0			0			0	0	TRUE	0	0	TRUE	0
A00-A09	8847268	6	緑膿菌性腸炎	55	日馬	早川	1			0			1	0	FALSE	1	1	TRUE	1
A00-A09	85003	6	細菌性大腸炎	58	日馬	早川	1			1			1	1	TRUE	1	1	TRUE	1
A00-A09	85004	5	細菌性腸炎	59	日馬	早川	1			1			1	1	TRUE	1	1	TRUE	1
A00-A09	85005	6	細菌性胃腸炎	56	日馬	早川	1			1			1	1	TRUE	1	1	TRUE	1
A00-A09	8833937	6	細菌性下痢症	57	日馬	早川	1			1			1	1	TRUE	1	1	TRUE	1
A00-A09	8837760	8	腸内細菌性脊椎炎	60	日馬	早川	1			1			1	1	TRUE	1	1	TRUE	1
A00-A09	50002	8	ぶどう球菌食中毒	61	日馬	早川	0			0			0	0	TRUE	0	0	TRUE	0
A00-A09	8840201	7	ボツリヌス中毒	63	日馬	早川	0			0			0	0	TRUE	0	0	TRUE	0
A00-A09	8848219	8	乳児ボツリヌス症	62	日馬	早川	0			0			0	0	TRUE	0	0	TRUE	0
A00-A09	52004	9	ウェルシュ菌食中毒	64	日馬	早川	0			0			0	0	TRUE	0	0	TRUE	0
A00-A09	8830865	5	壊死性腸炎	65	日馬	早川	1			0			1	0	FALSE	1	0	FALSE	1
A00-A09	54001	9	腸炎ビブリオ食中毒	67	日馬	早川	1			1			1	1	TRUE	1	1	TRUE	1
A00-A09	54003	9	腸炎ビブリオ感染症	66	日馬	早川	1			1			1	1	TRUE	1	1	TRUE	1
A00-A09	8836060	8	セレウス菌食中毒	68	日馬	早川	0			0			0	0	TRUE	0	0	TRUE	0
A00-A09	58007	9	エルシニア菌食中毒	69	日馬	早川	1			1			1	1	TRUE	1	1	TRUE	1
A00-A09	8841184	7	連鎖球菌食中毒	70	日馬	早川	0			1			0	1	FALSE	1	1	TRUE	1
A00-A09	59002	6	細菌性食中毒	71	日馬	早川	1			1			1	1	TRUE	1	1	TRUE	1
A00-A09	60001	8	急性アメーバ赤痢	74	日馬	早川	0			1			0	1	FALSE	1	1	TRUE	1
A00-A09	69002	6	アメーバ赤痢	72	日馬	早川	0			1			0	1	FALSE	1	1	TRUE	1
A00-A09	8832274	7	急性アメーバ症	73	日馬	早川	0			1			0	1	FALSE	1	1	TRUE	1
A00-A09	8837669	6	腸アメーバ症	75	日馬	早川	0			1			0	1	FALSE	1	1	TRUE	1
A00-A09	61002	8	慢性アメーバ赤痢	77	日馬	早川	0			1			0	1	FALSE	1	1	TRUE	1
A00-A09	8840297	7	慢性アメーバ症	76	日馬	早川	0			1			0	1	FALSE	1	1	TRUE	1
A00-A09	8840374	8	慢性腸アメーバ症	78	日馬	早川	0			1			0	1	FALSE	1	1	TRUE	1
A00-A09	62001	12	アメーバ性非赤痢性大腸炎	79	日馬	早川	0			1			0	1	FALSE	1	1	TRUE	1
A00-A09	8830314	8	アメーバ性肉芽腫	80	日馬	早川	0			1			0	1	FALSE	1	1	TRUE	1
A00-A09	8837680	9	腸管アメーバ肉芽腫	81	日馬	早川	0			1			0	1	FALSE	1	1	TRUE	1
A00-A09	63001	8	アメーバ性肝膿瘍	82	日馬	早川	0			1			0	1	FALSE	1	1	TRUE	1
A00-A09	8831476	6	肝アメーバ症	83	日馬	早川	0			1			0	1	FALSE	1	1	TRUE	1
A00-A09	8830310	11	アメーバ症性呼吸器障害	84	日馬	早川	0			1			0	1	FALSE	1	1	TRUE	1
A00-A09	8830317	8	アメーバ性肺膿瘍	85	日馬	早川	0			1			0	1	FALSE	1	1	TRUE	1
A00-A09	8830316	8	アメーバ性脳膿瘍	86	日馬	早川	0			1			0	1	FALSE	1	1	TRUE	1
A00-A09	66002	7	皮膚アメーバ症	88	日馬	早川	0			1			0	1	FALSE	1	1	TRUE	1
A00-A09	8830318	9	アメーバ性皮膚潰瘍	87	日馬	早川	0			1			0	1	FALSE	1	1	TRUE	1
A00-A09	8830312	8	アメーバ性亀頭炎	89	日馬	早川	0			1			0	1	FALSE	1	1	TRUE	1
A00-A09	8830313	8	アメーバ性虫垂炎	90	日馬	早川	0			1			0	1	FALSE	1	1	TRUE	1
A00-A09	8830309	5	アメーバ症	91	日馬	早川	0			1			0	1	FALSE	1	1	TRUE	1
A00-A09	8839115	8	バランチジウム症	92	日馬	早川	0			1			0	1	FALSE	1	1	TRUE	1
A00-A09	8835148	6	ジアルジア症	93	日馬	早川	0			1			0	1	FALSE	1	1	TRUE	1
A00-A09	8840928	6	ランブリア症	94	日馬	早川	0			1			0	1	FALSE	1	1	TRUE	1
A00-A09	8844039	13	クリプトスポリジウム下痢症	95	日馬	早川	0			0			0	0	TRUE	0	0	TRUE	0
A00-A09	8837717	8	腸コクシジウム症	97	日馬	早川	0			0			0	0	TRUE	0	0	TRUE	0
A00-A09	8844008	7	イソスポーラ症	96	日馬	早川	0			1			0	1	FALSE	1	1	TRUE	1
A00-A09	8834035	10	サルコスポリジウム症	98	日馬	早川	0			0			0	0	TRUE	0	0	TRUE	0
A00-A09	8834036	9	サルコチスティス症	99	日馬	早川	0			0			0	0	TRUE	0	0	TRUE	0
A00-A09	8837759	8	腸トリコモナス症	100	日馬	早川	0			1			0	1	FALSE	1	1	TRUE	1
A00-A09	8833297	6	原虫性大腸炎	101	日馬	早川	0			1			0	1	FALSE	1	1	TRUE	1
A00-A09	88004	9	ロタウイルス感染症	104	日馬	早川	0			0			0	0	TRUE	0	0	TRUE	0
A00-A09	88005	9	ロタウイルス性腸炎	107	日馬	早川	0			0			0	0	TRUE	0	0	TRUE	0
A00-A09	93016	7	白色便性下痢症	103	日馬	早川	0			0			0	0	TRUE	0	0	TRUE	0
A00-A09	8838431	7	乳児冬期下痢症	102	日馬	早川	0			0			0	0	TRUE	0	0	TRUE	0
A00-A09	8847684	10	ロタウイルス性胃腸炎	105	日馬	早川	0			0			0	0	TRUE	0	0	TRUE	0
A00-A09	8847685	15	ロタウイルス性胃腸炎に伴う痙攣	106	日馬	早川	0			0			0	0	TRUE	0	0	TRUE	0
A00-A09	8848805	8	ロタウイルス脳症	108	日馬	早川	0			0			0	0	TRUE	0	0	TRUE	0
A00-A09	788006	6	流行性嘔吐症	113	日馬	早川	0			0			0	0	TRUE	0	0	TRUE	0
A00-A09	8842417	10	ノロウイルス性胃腸炎	109	日馬	早川	0			0			0	0	TRUE	0	0	TRUE	0
A00-A09	8842528	9	ノロウイルス性腸炎	111	日馬	早川	0			0			0	0	TRUE	0	0	TRUE	0
A00-A09	8847674	15	ノロウイルス性胃腸炎に伴う痙攣	110	日馬	早川	0			0			0	0	TRUE	0	0	TRUE	0
A00-A09	8848774	8	ノロウイルス脳症	112	日馬	早川	0			0			0	0	TRUE	0	0	TRUE	0
A00-A09	8830271	9	アデノウイルス腸炎	114	日馬	早川	0			0			0	0	TRUE	0	0	TRUE	0
A00-A09	8830928	10	エンテロウイルス腸炎	115	日馬	早川	0			0			0	0	TRUE	0	0	TRUE	0
A00-A09	88002	8	ウイルス性胃腸炎	116	日馬	早川	0			0			0	0	TRUE	0	0	TRUE	0
A00-A09	88003	7	ウイルス性腸炎	119	日馬	早川	0			0			0	0	TRUE	0	0	TRUE	0
A00-A09	8830750	7	ウイルス性下痢	118	日馬	早川	0			0			0	0	TRUE	0	0	TRUE	0
A00-A09	8845854	13	ウイルス性胃腸炎に伴う痙攣	117	日馬	早川	0			0			0	0	TRUE	0	0	TRUE	0
A00-A09	88007	6	伝染性下痢症	120	日馬	早川	0			0			0	0	TRUE	0	0	TRUE	0
A00-A09	90001	6	感染性胃腸炎	126	日馬	早川	0			0			0	0	TRUE	0	0	TRUE	0
A00-A09	90002	6	感染性大腸炎	128	日馬	早川	1			0			1	0	FALSE	1	0	FALSE	0
A00-A09	90003	5	感染性腸炎	129	日馬	早川	1			0			1	0	FALSE	1	0	FALSE	0
A00-A09	90005	6	感冒性胃腸炎	130	日馬	早川	0			0			0	0	TRUE	0	0	TRUE	0
A00-A09	90006	6	感冒性大腸炎	131	日馬	早川	0			0			0	0	TRUE	0	0	TRUE	0
A00-A09	90007	5	感冒性腸炎	132	日馬	早川	0			0			0	0	TRUE	0	0	TRUE	0
A00-A09	91002	7	カタル性胃腸炎	125	日馬	早川	0			0			0	0	TRUE	0	0	TRUE	0
A00-A09	91005	3	胃腸炎	122	日馬	早川	0			0			0	0	TRUE	0	0	TRUE	0
A00-A09	91007	3	回腸炎	124	日馬	早川	0			1			0	1	FALSE	1	1	TRUE	1
A00-A09	91009	5	急性胃腸炎	133	日馬	早川	0			0			0	0	TRUE	0	0	TRUE	0
A00-A09	91012	5	急性大腸炎	134	日馬	早川	1			0			1	0	FALSE	1	0	FALSE	0
A00-A09	91014	4	急性腸炎	135	日馬	早川	1			0			1	0	FALSE	1	0	FALSE	0
A00-A09	91021	3	大腸炎	141	日馬	早川	1			0			1	0	FALSE	1	0	FALSE	0
A00-A09	91022	4	腸カタル	143	日馬	早川	0			0			0	0	TRUE	0	0	TRUE	0
A00-A09	91023	2	腸炎	142	日馬	早川	0			0			0	0	TRUE	0	0	TRUE	0
A00-A09	93012	8	難治性乳児下痢症	144	日馬	早川	0			0			0	0	TRUE	0	0	TRUE	0
A00-A09	93021	4	乳児下痢	145	日馬	早川	0			0			0	0	TRUE	0	0	TRUE	0
A00-A09	5551010	6	炎症性腸疾患	123	日馬	早川	0			0			0	0	TRUE	0	0	TRUE	0
A00-A09	5580001	5	Ｓ状結腸炎	121	日馬	早川	1			1			1	1	TRUE	1	1	TRUE	1
A00-A09	5789014	5	出血性腸炎	140	日馬	早川	1			0			1	0	FALSE	1	0	FALSE	0
A00-A09	5789018	6	出血性大腸炎	139	日馬	早川	1			0			1	0	FALSE	1	0	FALSE	0
A00-A09	8831621	6	感染性下痢症	127	日馬	早川	0			0			0	0	TRUE	0	0	TRUE	0
A00-A09	8833267	3	下痢症	136	日馬	早川	0			0			0	0	TRUE	0	0	TRUE	0
A00-A09	8847093	10	抗生物質起因性大腸炎	137	日馬	早川	0			0			0	0	TRUE	0	0	TRUE	0
A00-A09	8847094	9	抗生物質起因性腸炎	138	日馬	早川	0			0			0	0	TRUE	0	0	TRUE	0
A15-A19	8843756	10	肺結核・鏡検確認あり	146	日馬	早川	0			1			0	1	FALSE	0	1	FALSE	1
A15-A19	8843758	12	肺結核・培養のみ確認あり	147	日馬	早川	0			1			0	1	FALSE	0	1	FALSE	1
A15-A19	8843757	12	肺結核・組織学的確認あり	148	日馬	早川	0			1			0	1	FALSE	0	1	FALSE	1
A15-A19	8843685	15	胸腔内リンパ節結核・菌確認あり	149	日馬	早川	0			1			0	1	FALSE	0	1	FALSE	1
A15-A19	8843686	18	胸腔内リンパ節結核・組織学的確認あり	150	日馬	早川	0			1			0	1	FALSE	0	1	FALSE	1
A15-A19	8849094	11	気管支結核・菌確認あり	151	日馬	早川	0			1			0	1	FALSE	0	1	FALSE	1
A15-A19	8849095	14	気管支結核・組織学的確認あり	152	日馬	早川	0			1			0	1	FALSE	0	1	FALSE	1
A15-A19	8843704	12	結核性胸膜炎・菌確認あり	153	日馬	早川	0			1			0	1	FALSE	0	1	FALSE	1
A15-A19	8843705	15	結核性胸膜炎・組織学的確認あり	154	日馬	早川	0			1			0	1	FALSE	0	1	FALSE	1
A15-A19	116001	5	乾酪性肺炎	156	日馬	早川	0			1			0	1	FALSE	0	1	FALSE	1
A15-A19	119019	4	肺結核腫	167	日馬	早川	0			1			0	1	FALSE	0	1	FALSE	1
A15-A19	8831388	6	活動性肺結核	155	日馬	早川	0			1			0	1	FALSE	0	1	FALSE	1
A15-A19	8833037	5	結核性喀血	157	日馬	早川	0			1			0	1	FALSE	0	1	FALSE	1
A15-A19	8833040	9	結核性気管支拡張症	158	日馬	早川	0			1			0	1	FALSE	0	1	FALSE	1
A15-A19	8833041	5	結核性気胸	159	日馬	早川	0			1			0	1	FALSE	0	1	FALSE	1
A15-A19	8833042	5	結核性空洞	160	日馬	早川	0			1			0	1	FALSE	0	1	FALSE	1
A15-A19	8833073	7	結核性肺線維症	161	日馬	早川	0			1			0	1	FALSE	0	1	FALSE	1
A15-A19	8833074	6	結核性肺膿瘍	162	日馬	早川	0			1			0	1	FALSE	0	1	FALSE	1
A15-A19	8833126	6	結節性肺結核	163	日馬	早川	0			1			0	1	FALSE	0	1	FALSE	1
A15-A19	8833351	6	硬化性肺結核	164	日馬	早川	0			1			0	1	FALSE	0	1	FALSE	1
A15-A19	8838803	4	肺炎結核	165	日馬	早川	0			1			0	1	FALSE	0	1	FALSE	1
A15-A19	8838810	3	肺結核	166	日馬	早川	0			1			0	1	FALSE	0	1	FALSE	1
A15-A19	8838906	4	肺門結核	168	日馬	早川	0			1			0	1	FALSE	0	1	FALSE	1
A15-A19	121005	8	肺門リンパ節結核	169	日馬	早川	0			1			0	1	FALSE	0	1	FALSE	1
A15-A19	123002	4	喉頭結核	172	日馬	早川	0			1			0	1	FALSE	0	1	FALSE	1
A15-A19	8832151	4	気管結核	170	日馬	早川	0			1			0	1	FALSE	0	1	FALSE	1
A15-A19	8832161	5	気管支結核	171	日馬	早川	0			1			0	1	FALSE	0	1	FALSE	1
A15-A19	120002	6	結核性胸膜炎	173	日馬	早川	0			1			0	1	FALSE	0	1	FALSE	1
A15-A19	8833043	5	結核性血胸	174	日馬	早川	0			1			0	1	FALSE	0	1	FALSE	1
A15-A19	8833067	5	結核性膿胸	175	日馬	早川	0			1			0	1	FALSE	0	1	FALSE	1
A15-A19	109003	5	初感染結核	177	日馬	早川	0			1			0	1	FALSE	0	1	FALSE	1
A15-A19	8833033	6	結核初期感染	176	日馬	早川	0			1			0	1	FALSE	0	1	FALSE	1
A15-A19	4782047	6	咽頭流注膿瘍	179	日馬	早川	0			1			0	1	FALSE	0	1	FALSE	1
A15-A19	8830655	4	咽頭結核	178	日馬	早川	0			1			0	1	FALSE	0	1	FALSE	1
A15-A19	8835272	4	縦隔結核	180	日馬	早川	0			1			0	1	FALSE	0	1	FALSE	1
A15-A19	8839441	5	鼻咽頭結核	181	日馬	早川	0			1			0	1	FALSE	0	1	FALSE	1
A15-A19	8839717	5	副鼻腔結核	182	日馬	早川	0			1			0	1	FALSE	0	1	FALSE	1
A15-A19	119003	3	結核腫	184	日馬	早川	0			1			0	1	FALSE	0	1	FALSE	1
A15-A19	188002	6	結核性線維症	187	日馬	早川	0			1			0	1	FALSE	0	1	FALSE	1
A15-A19	8833031	2	結核	183	日馬	早川	0			1			0	1	FALSE	0	1	FALSE	1
A15-A19	8833039	5	結核性咳嗽	185	日馬	早川	0			1			0	1	FALSE	0	1	FALSE	1
A15-A19	8833047	6	結核性硬化症	186	日馬	早川	0			1			0	1	FALSE	0	1	FALSE	1
A15-A19	8833072	5	結核性膿瘍	188	日馬	早川	0			1			0	1	FALSE	0	1	FALSE	1
A15-A19	8833075	5	結核性発熱	189	日馬	早川	0			1			0	1	FALSE	0	1	FALSE	1
A15-A19	8838365	4	難治結核	192	日馬	早川	0			1			0	1	FALSE	0	1	FALSE	1
A15-A19	8847112	6	多剤耐性結核	191	日馬	早川	0			1			0	1	FALSE	1	1	TRUE	1
A15-A19	8847383	8	潜在性結核感染症	190	日馬	早川	0			1			0	1	FALSE	0	1	FALSE	1
A15-A19	130001	6	結核性髄膜炎	195	日馬	早川	0			1			0	1	FALSE	0	1	FALSE	1
A15-A19	8832811	5	くも膜結核	193	日馬	早川	0			1			0	1	FALSE	0	1	FALSE	1
A15-A19	8833050	6	結核性硬膜炎	194	日馬	早川	0			1			0	1	FALSE	0	1	FALSE	1
A15-A19	8833066	6	結核性軟膜炎	196	日馬	早川	0			1			0	1	FALSE	0	1	FALSE	1
A15-A19	8836001	5	脊髄膜結核	197	日馬	早川	0			1			0	1	FALSE	0	1	FALSE	1
A15-A19	8838735	6	脳脊髄膜結核	198	日馬	早川	0			1			0	1	FALSE	0	1	FALSE	1
A15-A19	8835796	5	髄膜結核腫	199	日馬	早川	0			1			0	1	FALSE	0	1	FALSE	1
A15-A19	8833062	12	結核性多発ニューロパチー	200	日馬	早川	0			1			0	1	FALSE	0	1	FALSE	1
A15-A19	8833069	7	結核性脳脊髄炎	201	日馬	早川	0			1			0	1	FALSE	0	1	FALSE	1
A15-A19	8833071	6	結核性脳膿瘍	202	日馬	早川	0			1			0	1	FALSE	0	1	FALSE	1
A15-A19	8835983	4	脊髄結核	203	日馬	早川	0			1			0	1	FALSE	0	1	FALSE	1
A15-A19	8835984	5	脊髄結核腫	204	日馬	早川	0			1			0	1	FALSE	0	1	FALSE	1
A15-A19	8838699	3	脳結核	205	日馬	早川	0			1			0	1	FALSE	0	1	FALSE	1
A15-A19	8838700	4	脳結核腫	206	日馬	早川	0			1			0	1	FALSE	0	1	FALSE	1
A15-A19	8834937	5	神経系結核	207	日馬	早川	0			1			0	1	FALSE	0	1	FALSE	1
A15-A19	8831329	5	肩関節結核	208	日馬	早川	0			1			0	1	FALSE	0	1	FALSE	1
A15-A19	8831594	4	関節結核	209	日馬	早川	0			1			0	1	FALSE	0	1	FALSE	1
A15-A19	8833038	6	結核性滑膜炎	213	日馬	早川	0			1			0	1	FALSE	0	1	FALSE	1
A15-A19	8833044	7	結核性腱滑膜炎	214	日馬	早川	0			1			0	1	FALSE	0	1	FALSE	1
A15-A19	8833051	6	結核性骨髄炎	215	日馬	早川	0			1			0	1	FALSE	0	1	FALSE	1
A15-A19	8833059	8	結核性脊柱後弯症	216	日馬	早川	0			1			0	1	FALSE	0	1	FALSE	1
A15-A19	8833060	8	結核性脊柱前弯症	217	日馬	早川	0			1			0	1	FALSE	0	1	FALSE	1
A15-A19	8833061	8	結核性脊柱側弯症	218	日馬	早川	0			1			0	1	FALSE	0	1	FALSE	1
A15-A19	8833799	3	骨結核	219	日馬	早川	0			1			0	1	FALSE	0	1	FALSE	1
A15-A19	8833830	4	骨盤結核	220	日馬	早川	0			1			0	1	FALSE	0	1	FALSE	1
A15-A19	8835127	6	深部カリエス	221	日馬	早川	0			1			0	1	FALSE	0	1	FALSE	1
A15-A19	8836011	4	脊椎結核	222	日馬	早川	0			1			0	1	FALSE	0	1	FALSE	1
A15-A19	8841252	6	肋骨カリエス	224	日馬	早川	0			1			0	1	FALSE	0	1	FALSE	1
A15-A19	8846558	4	胸椎結核	210	日馬	早川	0			1			0	1	FALSE	0	1	FALSE	1
A15-A19	8846570	5	胸腰椎結核	211	日馬	早川	0			1			0	1	FALSE	0	1	FALSE	1
A15-A19	8846574	4	頚椎結核	212	日馬	早川	0			1			0	1	FALSE	0	1	FALSE	1
A15-A19	8846977	4	腰椎結核	223	日馬	早川	0			1			0	1	FALSE	0	1	FALSE	1
A15-A19	160003	3	腎結核	239	日馬	早川	0			1			0	1	FALSE	0	1	FALSE	1
A15-A19	161008	4	尿路結核	250	日馬	早川	0			1			0	1	FALSE	0	1	FALSE	1
A15-A19	161010	4	膀胱結核	252	日馬	早川	0			1			0	1	FALSE	0	1	FALSE	1
A15-A19	163002	7	結核性前立腺炎	232	日馬	早川	0			1			0	1	FALSE	0	1	FALSE	1
A15-A19	163005	4	精巣結核	242	日馬	早川	0			1			0	1	FALSE	0	1	FALSE	1
A15-A19	163007	5	前立腺結核	245	日馬	早川	0			1			0	1	FALSE	0	1	FALSE	1
A15-A19	163009	6	精巣上体結核	243	日馬	早川	0			1			0	1	FALSE	0	1	FALSE	1
A15-A19	164001	4	外陰結核	227	日馬	早川	0			1			0	1	FALSE	0	1	FALSE	1
A15-A19	164003	6	結核性卵管炎	234	日馬	早川	0			1			0	1	FALSE	0	1	FALSE	1
A15-A19	164004	6	結核性卵巣炎	235	日馬	早川	0			1			0	1	FALSE	0	1	FALSE	1
A15-A19	169001	4	性器結核	240	日馬	早川	0			1			0	1	FALSE	0	1	FALSE	1
A15-A19	8830622	4	陰茎結核	225	日馬	早川	0			1			0	1	FALSE	0	1	FALSE	1
A15-A19	8830685	5	陰のう結核	226	日馬	早川	0			1			0	1	FALSE	0	1	FALSE	1
A15-A19	8833053	12	結核性女性骨盤炎症性疾患	228	日馬	早川	0			1			0	1	FALSE	0	1	FALSE	1
A15-A19	8833055	6	結核性腎盂炎	229	日馬	早川	0			1			0	1	FALSE	0	1	FALSE	1
A15-A19	8833056	7	結核性腎盂腎炎	230	日馬	早川	0			1			0	1	FALSE	0	1	FALSE	1
A15-A19	8833058	6	結核性精管炎	231	日馬	早川	0			1			0	1	FALSE	0	1	FALSE	1
A15-A19	8833068	6	結核性膿腎症	233	日馬	早川	0			1			0	1	FALSE	0	1	FALSE	1
A15-A19	8833082	8	結核性卵巣のう胞	236	日馬	早川	0			1			0	1	FALSE	0	1	FALSE	1
A15-A19	8833358	5	広間膜結核	237	日馬	早川	0			1			0	1	FALSE	0	1	FALSE	1
A15-A19	8834222	4	子宮結核	238	日馬	早川	0			1			0	1	FALSE	0	1	FALSE	1
A15-A19	8835846	4	精索結核	241	日馬	早川	0			1			0	1	FALSE	0	1	FALSE	1
A15-A19	8835948	5	精のう結核	244	日馬	早川	0			1			0	1	FALSE	0	1	FALSE	1
A15-A19	8837426	7	ダグラス窩結核	246	日馬	早川	0			1			0	1	FALSE	0	1	FALSE	1
A15-A19	8838505	4	尿管結核	247	日馬	早川	0			1			0	1	FALSE	0	1	FALSE	1
A15-A19	8838535	6	尿道球腺結核	248	日馬	早川	0			1			0	1	FALSE	0	1	FALSE	1
A15-A19	8838538	4	尿道結核	249	日馬	早川	0			1			0	1	FALSE	0	1	FALSE	1
A15-A19	8839340	5	泌尿器結核	251	日馬	早川	0			1			0	1	FALSE	0	1	FALSE	1
A15-A19	172005	8	結核性リンパ節炎	254	日馬	早川	0			1			0	1	FALSE	0	1	FALSE	1
A15-A19	172020	8	頚部リンパ節結核	253	日馬	早川	0			1			0	1	FALSE	0	1	FALSE	1
A15-A19	149007	6	結核性腹膜炎	262	日馬	早川	0			1			0	1	FALSE	0	1	FALSE	1
A15-A19	149019	4	肛門結核	263	日馬	早川	0			1			0	1	FALSE	0	1	FALSE	1
A15-A19	8830141	6	Ｓ状結腸結核	255	日馬	早川	0			1			0	1	FALSE	0	1	FALSE	1
A15-A19	8831035	4	回腸結核	256	日馬	早川	0			1			0	1	FALSE	0	1	FALSE	1
A15-A19	8831055	5	回盲部結核	257	日馬	早川	0			1			0	1	FALSE	0	1	FALSE	1
A15-A19	8832791	4	空腸結核	258	日馬	早川	0			1			0	1	FALSE	0	1	FALSE	1
A15-A19	8833046	5	結核性下痢	259	日馬	早川	0			1			0	1	FALSE	0	1	FALSE	1
A15-A19	8833054	5	結核性痔瘻	260	日馬	早川	0			1			0	1	FALSE	0	1	FALSE	1
A15-A19	8833077	5	結核性腹水	261	日馬	早川	0			1			0	1	FALSE	0	1	FALSE	1
A15-A19	8834759	4	小腸結核	264	日馬	早川	0			1			0	1	FALSE	0	1	FALSE	1
A15-A19	8835293	6	十二指腸結核	265	日馬	早川	0			1			0	1	FALSE	0	1	FALSE	1
A15-A19	8837371	4	大腸結核	266	日馬	早川	0			1			0	1	FALSE	0	1	FALSE	1
A15-A19	8837704	9	腸間膜リンパ節結核	267	日馬	早川	0			1			0	1	FALSE	0	1	FALSE	1
A15-A19	8837714	3	腸結核	268	日馬	早川	0			1			0	1	FALSE	0	1	FALSE	1
A15-A19	8837781	4	直腸結核	269	日馬	早川	0			1			0	1	FALSE	0	1	FALSE	1
A15-A19	170006	9	壊疽性丘疹状結核疹	270	日馬	早川	0			1			0	1	FALSE	0	1	FALSE	1
A15-A19	170011	5	尋常性狼瘡	277	日馬	早川	0			1			0	1	FALSE	0	1	FALSE	1
A15-A19	170013	4	皮膚結核	278	日馬	早川	0			1			0	1	FALSE	0	1	FALSE	1
A15-A19	170014	4	皮膚腺病	279	日馬	早川	0			1			0	1	FALSE	0	1	FALSE	1
A15-A19	170015	6	皮膚疣状結核	280	日馬	早川	0			1			0	1	FALSE	0	1	FALSE	1
A15-A19	170021	5	潰瘍性狼瘡	271	日馬	早川	0			1			0	1	FALSE	0	1	FALSE	1
A15-A19	170027	5	硬化性狼瘡	276	日馬	早川	0			1			0	1	FALSE	0	1	FALSE	1
A15-A19	171004	3	結核疹	273	日馬	早川	0			1			0	1	FALSE	0	1	FALSE	1
A15-A19	8831966	4	眼瞼結核	272	日馬	早川	0			1			0	1	FALSE	0	1	FALSE	1
A15-A19	8833045	6	結核性瞼板炎	274	日馬	早川	0			1			0	1	FALSE	0	1	FALSE	1
A15-A19	8833048	8	結核性硬結性紅斑	275	日馬	早川	0			1			0	1	FALSE	0	1	FALSE	1
A15-A19	8839758	5	腹壁冷膿瘍	281	日馬	早川	0			1			0	1	FALSE	0	1	FALSE	1
A15-A19	173005	6	結核性角膜炎	284	日馬	早川	0			1			0	1	FALSE	0	1	FALSE	1
A15-A19	173010	9	結核性虹彩毛様体炎	287	日馬	早川	0			1			0	1	FALSE	0	1	FALSE	1
A15-A19	8831950	3	眼結核	282	日馬	早川	0			1			0	1	FALSE	0	1	FALSE	1
A15-A19	8833035	7	結核性角結膜炎	283	日馬	早川	0			1			0	1	FALSE	0	1	FALSE	1
A15-A19	8833036	8	結核性角膜強膜炎	285	日馬	早川	0			1			0	1	FALSE	0	1	FALSE	1
A15-A19	8833049	6	結核性虹彩炎	286	日馬	早川	0			1			0	1	FALSE	0	1	FALSE	1
A15-A19	8833078	8	結核性ぶどう膜炎	288	日馬	早川	0			1			0	1	FALSE	0	1	FALSE	1
A15-A19	8833080	8	結核性脈絡網膜炎	289	日馬	早川	0			1			0	1	FALSE	0	1	FALSE	1
A15-A19	8833081	6	結核性網膜炎	290	日馬	早川	0			1			0	1	FALSE	0	1	FALSE	1
A15-A19	8833175	4	結膜結核	291	日馬	早川	0			1			0	1	FALSE	0	1	FALSE	1
A15-A19	8840451	5	脈絡膜結核	292	日馬	早川	0			1			0	1	FALSE	0	1	FALSE	1
A15-A19	174001	6	結核性中耳炎	293	日馬	早川	0			1			0	1	FALSE	0	1	FALSE	1
A15-A19	174002	3	耳結核	295	日馬	早川	0			1			0	1	FALSE	0	1	FALSE	1
A15-A19	8835195	4	耳管結核	294	日馬	早川	0			1			0	1	FALSE	0	1	FALSE	1
A15-A19	8833034	8	結核性アジソン病	296	日馬	早川	0			1			0	1	FALSE	0	1	FALSE	1
A15-A19	8833063	11	結核性低アドレナリン症	297	日馬	早川	0			1			0	1	FALSE	0	1	FALSE	1
A15-A19	8839681	4	副腎結核	298	日馬	早川	0			1			0	1	FALSE	0	1	FALSE	1
A15-A19	119013	4	口腔結核	311	日馬	早川	0			1			0	1	FALSE	0	1	FALSE	1
A15-A19	178001	3	胃結核	299	日馬	早川	0			1			0	1	FALSE	0	1	FALSE	1
A15-A19	8831500	3	肝結核	300	日馬	早川	0			1			0	1	FALSE	0	1	FALSE	1
A15-A19	8831840	5	顎下部結核	301	日馬	早川	0			1			0	1	FALSE	0	1	FALSE	1
A15-A19	8832529	4	胸腺結核	302	日馬	早川	0			1			0	1	FALSE	0	1	FALSE	1
A15-A19	8832741	4	筋肉結核	303	日馬	早川	0			1			0	1	FALSE	0	1	FALSE	1
A15-A19	8832746	4	筋膜結核	304	日馬	早川	0			1			0	1	FALSE	0	1	FALSE	1
A15-A19	8833052	6	結核性心筋症	305	日馬	早川	0			1			0	1	FALSE	0	1	FALSE	1
A15-A19	8833064	6	結核性動脈炎	306	日馬	早川	0			1			0	1	FALSE	0	1	FALSE	1
A15-A19	8833065	8	結核性動脈内膜炎	307	日馬	早川	0			1			0	1	FALSE	0	1	FALSE	1
A15-A19	8833070	7	結核性脳動脈炎	308	日馬	早川	0			1			0	1	FALSE	0	1	FALSE	1
A15-A19	8833076	5	結核性貧血	309	日馬	早川	0			1			0	1	FALSE	0	1	FALSE	1
A15-A19	8833369	5	口蓋垂結核	310	日馬	早川	0			1			0	1	FALSE	0	1	FALSE	1
A15-A19	8833411	6	口腔粘膜結核	312	日馬	早川	0			1			0	1	FALSE	0	1	FALSE	1
A15-A19	8833469	4	口唇結核	313	日馬	早川	0			1			0	1	FALSE	0	1	FALSE	1
A15-A19	8833506	5	甲状腺結核	314	日馬	早川	0			1			0	1	FALSE	0	1	FALSE	1
A15-A19	8834850	4	食道結核	315	日馬	早川	0			1			0	1	FALSE	0	1	FALSE	1
A15-A19	8834916	4	心筋結核	316	日馬	早川	0			1			0	1	FALSE	0	1	FALSE	1
A15-A19	8835118	5	心内膜結核	317	日馬	早川	0			1			0	1	FALSE	0	1	FALSE	1
A15-A19	8835135	4	心膜結核	318	日馬	早川	0			1			0	1	FALSE	0	1	FALSE	1
A15-A19	8836062	8	線維乾酪性心膜炎	319	日馬	早川	0			1			0	1	FALSE	0	1	FALSE	1
A15-A19	8837168	5	胆のう結核	320	日馬	早川	0			1			0	1	FALSE	0	1	FALSE	1
A15-A19	8837421	5	唾液腺結核	321	日馬	早川	0			1			0	1	FALSE	0	1	FALSE	1
A15-A19	180001	6	急性粟粒結核	322	日馬	早川	0			1			0	1	FALSE	0	1	FALSE	1
A15-A19	189001	4	粟粒結核	324	日馬	早川	0			1			0	1	FALSE	0	1	FALSE	1
A15-A19	189005	6	皮膚粟粒結核	326	日馬	早川	0			1			0	1	FALSE	0	1	FALSE	1
A15-A19	8831063	7	潰瘍性粟粒結核	323	日馬	早川	0			1			0	1	FALSE	0	1	FALSE	1
A15-A19	8838943	5	播種性結核	325	日馬	早川	0			1			0	1	FALSE	0	1	FALSE	1
A20-A28	8832915	6	軽症腺ペスト	327	日馬	早川	1			1			1	1	TRUE	1	1	TRUE	1
A20-A28	8836414	4	腺ペスト	328	日馬	早川	1			1			1	1	TRUE	1	1	TRUE	1
A20-A28	8839369	8	皮膚結合織ペスト	329	日馬	早川	1			1			1	1	TRUE	1	1	TRUE	1
A20-A28	8832174	6	気管支ペスト	330	日馬	早川	1			1			1	1	TRUE	1	1	TRUE	1
A20-A28	8833312	7	原発性肺ペスト	331	日馬	早川	1			1			1	1	TRUE	1	1	TRUE	1
A20-A28	8836840	7	続発性肺ペスト	332	日馬	早川	1			1			1	1	TRUE	1	1	TRUE	1
A20-A28	8838900	4	肺ペスト	333	日馬	早川	1			1			1	1	TRUE	1	1	TRUE	1
A20-A28	8840046	6	ペスト髄膜炎	334	日馬	早川	1			1			1	1	TRUE	1	1	TRUE	1
A20-A28	8840047	6	ペスト敗血症	335	日馬	早川	1			1			1	1	TRUE	1	1	TRUE	1
A20-A28	8840487	7	無症候性ペスト	336	日馬	早川	1			1			1	1	TRUE	1	1	TRUE	1
A20-A28	8840045	3	ペスト	337	日馬	早川	1			1			1	1	TRUE	1	1	TRUE	1
A20-A28	8837849	10	ツラレミアリンパ節炎	338	日馬	早川	1			1			1	1	TRUE	1	1	TRUE	1
A20-A28	8832132	4	眼野兎病	339	日馬	早川	1			1			1	1	TRUE	1	1	TRUE	1
A20-A28	8838908	4	肺野兎病	340	日馬	早川	1			1			1	1	TRUE	1	1	TRUE	1
A20-A28	8839745	5	腹部野兎病	341	日馬	早川	1			1			1	1	TRUE	1	1	TRUE	1
A20-A28	8836531	6	全身性野兎病	342	日馬	早川	1			1			1	1	TRUE	1	1	TRUE	1
A20-A28	219003	3	野兎病	343	日馬	早川	1			1			1	1	TRUE	1	1	TRUE	1
A20-A28	220003	4	皮膚炭疽	344	日馬	早川	1			1			1	1	TRUE	1	1	TRUE	1
A20-A28	8838851	3	肺炭疽	345	日馬	早川	1			1			1	1	TRUE	1	1	TRUE	1
A20-A28	8830513	4	胃腸炭疽	346	日馬	早川	1			1			1	1	TRUE	1	1	TRUE	1
A20-A28	8837143	5	炭疽敗血症	347	日馬	早川	1			1			1	1	TRUE	1	1	TRUE	1
A20-A28	8837142	5	炭疽髄膜炎	348	日馬	早川	1			1			1	1	TRUE	1	1	TRUE	1
A20-A28	8837141	2	炭疽	349	日馬	早川	1			1			1	1	TRUE	1	1	TRUE	1
A20-A28	8837482	4	地中海熱	350	日馬	早川	1			1			1	1	TRUE	1	1	TRUE	1
A20-A28	8839146	4	バング熱	351	日馬	早川	1			1			1	1	TRUE	1	1	TRUE	1
A20-A28	8841009	3	流産熱	352	日馬	早川	1			1			1	1	TRUE	1	1	TRUE	1
A20-A28	8839820	6	ブタ流産菌病	353	日馬	早川	1			1			1	1	TRUE	1	1	TRUE	1
A20-A28	8839850	5	ブルセラ症	354	日馬	早川	1			1			1	1	TRUE	1	1	TRUE	1
A20-A28	8839851	9	ブルセラ症性脊椎炎	355	日馬	早川	1			1			1	1	TRUE	1	1	TRUE	1
A20-A28	8840290	4	マルタ熱	356	日馬	早川	1			1			1	1	TRUE	1	1	TRUE	1
A20-A28	8839486	2	鼻疽	357	日馬	早川	1			1			1	1	TRUE	1	1	TRUE	1
A20-A28	8832468	5	急性類鼻疽	358	日馬	早川	1			1			1	1	TRUE	1	1	TRUE	1
A20-A28	8841154	5	類鼻疽肺炎	359	日馬	早川	1			1			1	1	TRUE	1	1	TRUE	1
A20-A28	8841155	6	類鼻疽敗血症	360	日馬	早川	1			1			1	1	TRUE	1	1	TRUE	1
A20-A28	8830196	6	亜急性類鼻疽	361	日馬	早川	1			1			1	1	TRUE	1	1	TRUE	1
A20-A28	8840417	5	慢性類鼻疽	362	日馬	早川	1			1			1	1	TRUE	1	1	TRUE	1
A20-A28	8841153	3	類鼻疽	363	日馬	早川	1			1			1	1	TRUE	1	1	TRUE	1
A20-A28	8836807	10	鼡咬症スピロヘータ症	364	日馬	早川	1			1			1	1	TRUE	1	1	TRUE	1
A20-A28	8840675	12	モニリフォルム連鎖桿菌症	365	日馬	早川	1			1			1	1	TRUE	1	1	TRUE	1
A20-A28	8836806	3	鼡咬症	366	日馬	早川	1			1			1	1	TRUE	1	1	TRUE	1
A20-A28	8839396	5	皮膚類丹毒	367	日馬	早川	1			1			1	1	TRUE	1	1	TRUE	1
A20-A28	8840758	5	遊走性紅斑	368	日馬	早川	1			1			1	1	TRUE	1	1	TRUE	1
A20-A28	8841141	7	類丹毒性敗血症	369	日馬	早川	1			1			1	1	TRUE	1	1	TRUE	1
A20-A28	8841140	3	類丹毒	370	日馬	早川	1			1			1	1	TRUE	1	1	TRUE	1
A20-A28	8830970	12	黄疸出血性レプトスピラ症	371	日馬	早川	1			1			1	1	TRUE	1	1	TRUE	1
A20-A28	8832134	8	眼レプトスピラ症	372	日馬	早川	1			1			1	1	TRUE	1	1	TRUE	1
A20-A28	8838344	3	七日熱	373	日馬	早川	1			1			1	1	TRUE	1	1	TRUE	1
A20-A28	8839624	9	フォートブラッグ熱	374	日馬	早川	1			1			1	1	TRUE	1	1	TRUE	1
A20-A28	1009001	7	レプトスピラ症	375	日馬	早川	1			1			1	1	TRUE	1	1	TRUE	1
A20-A28	8841177	10	レプトスピラ性髄膜炎	376	日馬	早川	1			1			1	1	TRUE	1	1	TRUE	1
A20-A28	8839152	6	パスツレラ症	377	日馬	早川	1			1			1	1	TRUE	1	1	TRUE	1
A20-A28	8838643	6	猫ひっかき病	378	日馬	早川	1			1			1	1	TRUE	1	1	TRUE	1
A20-A28	578001	5	異型猩紅熱	379	日馬	早川	1			1			1	1	TRUE	1	1	TRUE	1
A20-A28	8830894	8	エルシニア敗血症	380	日馬	早川	1			1			1	1	TRUE	1	1	TRUE	1
A20-A28	8837681	9	腸管外エルシニア症	381	日馬	早川	1			1			1	1	TRUE	1	1	TRUE	1
A20-A28	8836512	12	全身性アクチノバチルス症	382	日馬	早川	1			1			1	1	TRUE	1	1	TRUE	1
A30-A49	8830035	7	Ｉ群ハンセン病	383	日馬	早川	0			1			0	1	FALSE	0	1	FALSE	1
A30-A49	8830148	8	ＴＴ型ハンセン病	384	日馬	早川	0			1			0	1	FALSE	0	1	FALSE	1
A30-A49	8830061	8	ＢＴ型ハンセン病	385	日馬	早川	0			1			0	1	FALSE	0	1	FALSE	1
A30-A49	8830059	8	ＢＢ型ハンセン病	386	日馬	早川	0			1			0	1	FALSE	0	1	FALSE	1
A30-A49	8830060	8	ＢＬ型ハンセン病	387	日馬	早川	0			1			0	1	FALSE	0	1	FALSE	1
A30-A49	8830112	8	ＬＬ型ハンセン病	388	日馬	早川	0			1			0	1	FALSE	0	1	FALSE	1
A30-A49	8847436	8	らい性結節性紅斑	389	日馬	早川	0			1			0	1	FALSE	0	1	FALSE	1
A30-A49	8839017	5	ハンセン病	390	日馬	早川	0			1			0	1	FALSE	0	1	FALSE	1
A30-A49	8839018	9	ハンセン病性関節炎	391	日馬	早川	0			1			0	1	FALSE	0	1	FALSE	1
A30-A49	8839019	8	ハンセン病性筋炎	392	日馬	早川	0			1			0	1	FALSE	0	1	FALSE	1
A30-A49	8847410	12	ハンセン病ニューロパチー	393	日馬	早川	0			1			0	1	FALSE	0	1	FALSE	1
A30-A49	8843760	9	肺非結核性抗酸菌症	394	日馬	早川	1			1			1	1	TRUE	1	1	TRUE	1
A30-A49	8843770	10	皮膚非結核性抗酸菌症	396	日馬	早川	1			1			1	1	TRUE	1	1	TRUE	1
A30-A49	8844814	12	非結核性抗酸菌性皮膚潰瘍	395	日馬	早川	1			1			1	1	TRUE	1	1	TRUE	1
A30-A49	8844808	11	非結核性抗酸菌性滑膜炎	397	日馬	早川	1			1			1	1	TRUE	1	1	TRUE	1
A30-A49	8844809	11	非結核性抗酸菌性胸膜炎	398	日馬	早川	1			1			1	1	TRUE	1	1	TRUE	1
A30-A49	8844810	11	非結核性抗酸菌性腱鞘炎	399	日馬	早川	1			1			1	1	TRUE	1	1	TRUE	1
A30-A49	8844811	12	非結核性抗酸菌性股関節炎	400	日馬	早川	1			1			1	1	TRUE	1	1	TRUE	1
A30-A49	8844812	11	非結核性抗酸菌性骨髄炎	401	日馬	早川	1			1			1	1	TRUE	1	1	TRUE	1
A30-A49	8844813	11	非結核性抗酸菌性脊椎炎	402	日馬	早川	1			1			1	1	TRUE	1	1	TRUE	1
A30-A49	8844815	13	非結核性抗酸菌性リンパ節炎	403	日馬	早川	1			1			1	1	TRUE	1	1	TRUE	1
A30-A49	8843768	8	非結核性抗酸菌症	404	日馬	早川	1			1			1	1	TRUE	1	1	TRUE	1
A30-A49	8839395	8	皮膚リステリア症	405	日馬	早川	1			1			1	1	TRUE	1	1	TRUE	1
A30-A49	8840965	9	リステリア性髄膜炎	406	日馬	早川	1			1			1	1	TRUE	1	1	TRUE	1
A30-A49	8840966	10	リステリア性髄膜脳炎	407	日馬	早川	1			1			1	1	TRUE	1	1	TRUE	1
A30-A49	8840967	9	リステリア性脊髄炎	408	日馬	早川	1			1			1	1	TRUE	1	1	TRUE	1
A30-A49	8840968	8	リステリア性脳炎	409	日馬	早川	1			1			1	1	TRUE	1	1	TRUE	1
A30-A49	8840969	10	リステリア性脳脊髄炎	410	日馬	早川	1			1			1	1	TRUE	1	1	TRUE	1
A30-A49	8840971	9	リステリア性敗血症	411	日馬	早川	1			1			1	1	TRUE	1	1	TRUE	1
A30-A49	8832133	11	眼リンパ節リステリア症	412	日馬	早川	1			1			1	1	TRUE	1	1	TRUE	1
A30-A49	8840964	10	リステリア性心内膜炎	413	日馬	早川	1			1			1	1	TRUE	1	1	TRUE	1
A30-A49	8840970	10	リステリア性脳動脈炎	414	日馬	早川	1			1			1	1	TRUE	1	1	TRUE	1
A30-A49	8840963	6	リステリア症	415	日馬	早川	1			1			1	1	TRUE	1	1	TRUE	1
A30-A49	8835069	6	新生児破傷風	416	日馬	早川	1			1			1	1	TRUE	1	1	TRUE	1
A30-A49	8834063	6	産科的破傷風	417	日馬	早川	1			1			1	1	TRUE	1	1	TRUE	1
A30-A49	379002	3	破傷風	418	日馬	早川	1			1			1	1	TRUE	1	1	TRUE	1
A30-A49	8830661	7	咽頭ジフテリア	419	日馬	早川	1			1			1	1	TRUE	1	1	TRUE	1
A30-A49	8840009	7	扁桃ジフテリア	420	日馬	早川	1			1			1	1	TRUE	1	1	TRUE	1
A30-A49	8839442	8	鼻咽頭ジフテリア	421	日馬	早川	1			1			1	1	TRUE	1	1	TRUE	1
A30-A49	323003	7	喉頭ジフテリア	422	日馬	早川	1			1			1	1	TRUE	1	1	TRUE	1
A30-A49	328001	7	皮膚ジフテリア	423	日馬	早川	1			1			1	1	TRUE	1	1	TRUE	1
A30-A49	8835234	9	ジフテリア性結膜炎	424	日馬	早川	1			1			1	1	TRUE	1	1	TRUE	1
A30-A49	8835235	9	ジフテリア性心筋炎	425	日馬	早川	1			1			1	1	TRUE	1	1	TRUE	1
A30-A49	8835236	15	ジフテリア性多発ニューロパチー	426	日馬	早川	1			1			1	1	TRUE	1	1	TRUE	1
A30-A49	8835237	8	ジフテリア腹膜炎	427	日馬	早川	1			1			1	1	TRUE	1	1	TRUE	1
A30-A49	329001	5	ジフテリア	428	日馬	早川	1			1			1	1	TRUE	1	1	TRUE	1
A30-A49	339001	3	百日咳	429	日馬	早川	1			1			1	1	TRUE	1	1	TRUE	1
A30-A49	341002	3	猩紅熱	431	日馬	早川	1			1			1	1	TRUE	1	1	TRUE	1
A30-A49	578002	4	偽猩紅熱	430	日馬	早川	1			1			1	1	TRUE	1	1	TRUE	1
A30-A49	8834709	7	猩紅熱性心筋炎	432	日馬	早川	1			1			1	1	TRUE	1	1	TRUE	1
A30-A49	8834710	7	猩紅熱性中耳炎	433	日馬	早川	1			1			1	1	TRUE	1	1	TRUE	1
A30-A49	360001	8	髄膜炎菌性髄膜炎	434	日馬	早川	1			1			1	1	TRUE	1	1	TRUE	1
A30-A49	8830777	18	ウォターハウスフリードリクセン症候群	435	日馬	早川	1			1			1	1	TRUE	1	1	TRUE	1
A30-A49	8832397	9	急性髄膜炎菌菌血症	436	日馬	早川	1			1			1	1	TRUE	1	1	TRUE	1
A30-A49	8840363	9	慢性髄膜炎菌菌血症	437	日馬	早川	1			1			1	1	TRUE	1	1	TRUE	1
A30-A49	8835783	6	髄膜炎菌血症	438	日馬	早川	1			1			1	1	TRUE	1	1	TRUE	1
A30-A49	8835794	8	髄膜炎菌性敗血症	439	日馬	早川	1			1			1	1	TRUE	1	1	TRUE	1
A30-A49	364003	8	髄膜炎菌性心膜炎	444	日馬	早川	1			1			1	1	TRUE	1	1	TRUE	1
A30-A49	8835787	7	髄膜炎菌性心炎	440	日馬	早川	1			1			1	1	TRUE	1	1	TRUE	1
A30-A49	8835788	8	髄膜炎菌性心筋炎	441	日馬	早川	1			1			1	1	TRUE	1	1	TRUE	1
A30-A49	8835789	8	髄膜炎菌性心疾患	442	日馬	早川	1			1			1	1	TRUE	1	1	TRUE	1
A30-A49	8835790	9	髄膜炎菌性心内膜炎	443	日馬	早川	1			1			1	1	TRUE	1	1	TRUE	1
A30-A49	8835784	8	髄膜炎菌性関節炎	445	日馬	早川	1			1			1	1	TRUE	1	1	TRUE	1
A30-A49	8835785	11	髄膜炎菌性球後視神経炎	446	日馬	早川	1			1			1	1	TRUE	1	1	TRUE	1
A30-A49	8835786	8	髄膜炎菌性結膜炎	447	日馬	早川	1			1			1	1	TRUE	1	1	TRUE	1
A30-A49	8835791	8	髄膜炎菌性脊髄炎	448	日馬	早川	1			1			1	1	TRUE	1	1	TRUE	1
A30-A49	8835792	7	髄膜炎菌性脳炎	449	日馬	早川	1			1			1	1	TRUE	1	1	TRUE	1
A30-A49	8835793	9	髄膜炎菌性脳脊髄炎	450	日馬	早川	1			1			1	1	TRUE	1	1	TRUE	1
A30-A49	8835782	7	髄膜炎菌感染症	452	日馬	早川	1			1			1	1	TRUE	1	1	TRUE	1
A30-A49	8847764	10	侵襲性髄膜炎菌感染症	451	日馬	早川	1			1			1	1	TRUE	1	1	TRUE	1
A30-A49	8845514	9	Ａ群連鎖球菌敗血症	453	日馬	早川	1			1			1	1	TRUE	1	1	TRUE	1
A30-A49	8845555	12	劇症型Ａ群連鎖球菌感染症	454	日馬	早川	1			1			1	1	TRUE	1	1	TRUE	1
A30-A49	8830077	6	ＧＢＳ敗血症	455	日馬	早川	1			1			1	1	TRUE	1	1	TRUE	1
A30-A49	8846237	9	Ｄ群連鎖球菌敗血症	456	日馬	早川	1			1			1	1	TRUE	1	1	TRUE	1
A30-A49	8838800	8	肺炎球菌性敗血症	457	日馬	早川	1			1			1	1	TRUE	1	1	TRUE	1
A30-A49	8840853	6	溶連菌敗血症	458	日馬	早川	1			1			1	1	TRUE	1	1	TRUE	1
A30-A49	8841195	8	連鎖球菌性敗血症	459	日馬	早川	1			1			1	1	TRUE	1	1	TRUE	1
A30-A49	8830124	7	ＭＲＳＡ敗血症	460	日馬	早川	1			1			1	1	TRUE	1	1	TRUE	1
A30-A49	8830966	10	黄色ぶどう球菌敗血症	461	日馬	早川	1			1			1	1	TRUE	1	1	TRUE	1
A30-A49	8833325	16	コアグラーゼ陰性ぶどう球菌敗血症	463	日馬	早川	1			1			1	1	TRUE	1	1	TRUE	1
A30-A49	8847071	8	ＭＲＣＮＳ敗血症	462	日馬	早川	1			1			1	1	TRUE	1	1	TRUE	1
A30-A49	381001	9	ぶどう球菌性敗血症	464	日馬	早川	1			1			1	1	TRUE	1	1	TRUE	1
A30-A49	8830719	11	インフルエンザ菌敗血症	465	日馬	早川	1			1			1	1	TRUE	1	1	TRUE	1
A30-A49	8833217	7	嫌気性菌敗血症	466	日馬	早川	1			1			1	1	TRUE	1	1	TRUE	1
A30-A49	8832868	10	グラム陰性桿菌敗血症	467	日馬	早川	1			1			1	1	TRUE	1	1	TRUE	1
A30-A49	8832870	9	グラム陰性菌敗血症	468	日馬	早川	1			1			1	1	TRUE	1	1	TRUE	1
A30-A49	8847009	9	グラム陽性菌敗血症	469	日馬	早川	1			1			1	1	TRUE	1	1	TRUE	1
A30-A49	8847054	6	腸球菌敗血症	471	日馬	早川	1			1			1	1	TRUE	1	1	TRUE	1
A30-A49	8847109	8	セレウス菌敗血症	470	日馬	早川	1			1			1	1	TRUE	1	1	TRUE	1
A30-A49	389004	3	敗血症	474	日馬	早川	1			1			1	1	TRUE	1	1	TRUE	1
A30-A49	389012	7	院内感染敗血症	472	日馬	早川	1			1			1	1	TRUE	1	1	TRUE	1
A30-A49	7854026	5	敗血性壊疽	477	日馬	早川	1			1			1	1	TRUE	1	1	TRUE	1
A30-A49	7855011	7	細菌性ショック	473	日馬	早川	1			1			1	1	TRUE	1	1	TRUE	1
A30-A49	7855015	8	敗血症性ショック	475	日馬	早川	1			1			1	1	TRUE	1	1	TRUE	1
A30-A49	8838823	6	敗血症性肺炎	476	日馬	早川	1			1			1	1	TRUE	1	1	TRUE	1
A30-A49	391003	5	肺放線菌症	478	日馬	早川	1			1			1	1	TRUE	1	1	TRUE	1
A30-A49	8837380	6	大腸放線菌症	479	日馬	早川	1			1			1	1	TRUE	1	1	TRUE	1
A30-A49	8831880	5	顎放線菌症	480	日馬	早川	1			1			1	1	TRUE	1	1	TRUE	1
A30-A49	8840084	8	放線菌症性敗血症	481	日馬	早川	1			1			1	1	TRUE	1	1	TRUE	1
A30-A49	390003	6	皮膚放線菌症	482	日馬	早川	1			1			1	1	TRUE	1	1	TRUE	1
A30-A49	399006	4	放線菌症	483	日馬	早川	1			1			1	1	TRUE	1	1	TRUE	1
A30-A49	8838877	7	肺ノカルジア症	484	日馬	早川	1			1			1	1	TRUE	1	1	TRUE	1
A30-A49	8839382	8	皮膚ノカルジア症	485	日馬	早川	1			1			1	1	TRUE	1	1	TRUE	1
A30-A49	8838780	6	ノカルジア症	486	日馬	早川	1			1			1	1	TRUE	1	1	TRUE	1
A30-A49	8831009	4	オロヤ熱	487	日馬	早川	1			1			1	1	TRUE	1	1	TRUE	1
A30-A49	8844656	5	ペルー疣贅	488	日馬	早川	1			1			1	1	TRUE	1	1	TRUE	1
A30-A49	8839118	6	バルトネラ症	489	日馬	早川	1			1			1	1	TRUE	1	1	TRUE	1
A30-A49	8834534	5	習慣性丹毒	492	日馬	早川	1			1			1	1	TRUE	1	1	TRUE	1
A30-A49	8837148	2	丹毒	496	日馬	早川	1			1			1	1	TRUE	1	1	TRUE	1
A30-A49	8846507	4	下腿丹毒	490	日馬	早川	1			1			1	1	TRUE	1	1	TRUE	1
A30-A49	8846548	4	顔面丹毒	491	日馬	早川	1			1			1	1	TRUE	1	1	TRUE	1
A30-A49	8846669	5	耳後部丹毒	493	日馬	早川	1			1			1	1	TRUE	1	1	TRUE	1
A30-A49	8846695	4	耳部丹毒	494	日馬	早川	1			1			1	1	TRUE	1	1	TRUE	1
A30-A49	8846781	4	足部丹毒	495	日馬	早川	1			1			1	1	TRUE	1	1	TRUE	1
A30-A49	8846837	4	大腿丹毒	497	日馬	早川	1			1			1	1	TRUE	1	1	TRUE	1
A30-A49	400002	4	ガス壊疽	498	日馬	早川	1			1			1	1	TRUE	1	1	TRUE	1
A30-A49	8841159	6	レジオネラ症	499	日馬	早川	1			1			1	1	TRUE	1	1	TRUE	1
A30-A49	8844927	7	レジオネラ肺炎	500	日馬	早川	1			1			1	1	TRUE	1	1	TRUE	1
A30-A49	8839350	10	非肺炎性レジオネラ症	501	日馬	早川	1			1			1	1	TRUE	1	1	TRUE	1
A30-A49	8838282	9	毒素ショック症候群	502	日馬	早川	1			1			1	1	TRUE	1	1	TRUE	1
A30-A49	8836529	18	全身性ヘモフィルスエジプチウス感染症	503	日馬	早川	1			1			1	1	TRUE	1	1	TRUE	1
A30-A49	1112002	4	黄菌毛症	504	日馬	早川	1			0			1	0	FALSE	0	0	TRUE	0
A30-A49	8835744	11	ストレプトトリックス病	505	日馬	早川	1			0			1	0	FALSE	1	1	TRUE	1
A30-A49	381003	7	ＭＲＳＡ感染症	507	日馬	早川	1			1			1	1	TRUE	1	1	TRUE	1
A30-A49	411001	8	ぶどう球菌感染症	508	日馬	早川	1			1			1	1	TRUE	1	1	TRUE	1
A30-A49	8847069	8	ＭＲＣＮＳ感染症	506	日馬	早川	1			1			1	1	TRUE	1	1	TRUE	1
A30-A49	410002	6	溶連菌感染症	516	日馬	早川	1			1			1	1	TRUE	1	1	TRUE	1
A30-A49	8841180	7	連鎖球菌感染症	517	日馬	早川	1			1			1	1	TRUE	1	1	TRUE	1
A30-A49	8841290	8	Ｂ群溶連菌感染症	509	日馬	早川	1			1			1	1	TRUE	1	1	TRUE	1
A30-A49	8845583	10	多剤耐性腸球菌感染症	511	日馬	早川	1			1			1	1	TRUE	1	1	TRUE	1
A30-A49	8845587	6	腸球菌感染症	512	日馬	早川	1			1			1	1	TRUE	1	1	TRUE	1
A30-A49	8845601	15	バンコマイシン耐性腸球菌感染症	514	日馬	早川	1			1			1	1	TRUE	1	1	TRUE	1
A30-A49	8847138	14	ペニシリン耐性肺炎球菌感染症	515	日馬	早川	1			1			1	1	TRUE	1	1	TRUE	1
A30-A49	8847765	10	侵襲性肺炎球菌感染症	510	日馬	早川	1			1			1	1	TRUE	1	1	TRUE	1
A30-A49	8847809	7	肺炎球菌感染症	513	日馬	早川	1			1			1	1	TRUE	1	1	TRUE	1
A30-A49	8830711	11	インフルエンザ菌感染症	520	日馬	早川	1			1			1	1	TRUE	1	1	TRUE	1
A30-A49	8847067	8	ＢＬＮＡＲ感染症	518	日馬	早川	1			1			1	1	TRUE	1	1	TRUE	1
A30-A49	8847763	14	侵襲性インフルエンザ菌感染症	521	日馬	早川	1			1			1	1	TRUE	1	1	TRUE	1
A30-A49	8848841	13	インフルエンザ菌ｂ型感染症	519	日馬	早川	1			1			1	1	TRUE	1	1	TRUE	1
A30-A49	8842166	10	マイコプラズマ感染症	522	日馬	早川	1			1			1	1	TRUE	1	1	TRUE	1
A30-A49	8830931	11	エンテロバクター属感染	523	日馬	早川	1			1			1	1	TRUE	1	1	TRUE	1
A30-A49	8832847	9	クレブシェラ属感染	524	日馬	早川	1			1			1	1	TRUE	1	1	TRUE	1
A30-A49	8833216	6	嫌気性菌感染	525	日馬	早川	1			1			1	1	TRUE	1	1	TRUE	1
A30-A49	8836059	7	セラチア属感染	526	日馬	早川	1			1			1	1	TRUE	1	1	TRUE	1
A30-A49	8837367	6	大腸菌感染症	529	日馬	早川	1			1			1	1	TRUE	1	1	TRUE	1
A30-A49	8839097	10	バクテロイデス感染症	530	日馬	早川	1			1			1	1	TRUE	1	1	TRUE	1
A30-A49	8839972	14	ヘリコバクター・ピロリ感染症	532	日馬	早川	1			1			1	1	TRUE	1	1	TRUE	1
A30-A49	8840052	9	ペプトコッカス感染	533	日馬	早川	1			1			1	1	TRUE	1	1	TRUE	1
A30-A49	8840053	15	ペプトストレプトコックス属感染	534	日馬	早川	1			1			1	1	TRUE	1	1	TRUE	1
A30-A49	8841067	6	緑膿菌感染症	535	日馬	早川	1			1			1	1	TRUE	1	1	TRUE	1
A30-A49	8841338	9	プロテウス菌感染症	531	日馬	早川	1			1			1	1	TRUE	1	1	TRUE	1
A30-A49	8847111	15	多剤耐性アシネトバクター感染症	527	日馬	早川	1			1			1	1	TRUE	1	1	TRUE	1
A30-A49	8847113	10	多剤耐性緑膿菌感染症	528	日馬	早川	1			1			1	1	TRUE	1	1	TRUE	1
A30-A49	384001	10	グラム陰性球菌感染症	542	日馬	早川	1			1			1	1	TRUE	1	1	TRUE	1
A30-A49	384002	10	グラム陰性桿菌感染症	541	日馬	早川	1			1			1	1	TRUE	1	1	TRUE	1
A30-A49	384003	10	グラム陽性桿菌感染症	544	日馬	早川	1			1			1	1	TRUE	1	1	TRUE	1
A30-A49	388002	10	グラム陽性球菌感染症	545	日馬	早川	1			1			1	1	TRUE	1	1	TRUE	1
A30-A49	389007	5	日和見感染	548	日馬	早川	1			1			1	1	TRUE	1	1	TRUE	1
A30-A49	389009	4	院内感染	538	日馬	早川	1			1			1	1	TRUE	1	1	TRUE	1
A30-A49	389014	6	一過性菌血症	537	日馬	早川	1			1			1	1	TRUE	1	1	TRUE	1
A30-A49	389015	6	間欠的菌血症	539	日馬	早川	1			1			1	1	TRUE	1	1	TRUE	1
A30-A49	389016	6	持続的菌血症	547	日馬	早川	1			1			1	1	TRUE	1	1	TRUE	1
A30-A49	7907001	3	菌血症	540	日馬	早川	1			1			1	1	TRUE	1	1	TRUE	1
A30-A49	8832869	9	グラム陰性菌感染症	543	日馬	早川	1			1			1	1	TRUE	1	1	TRUE	1
A30-A49	8833934	5	細菌感染症	546	日馬	早川	1			1			1	1	TRUE	1	1	TRUE	1
A30-A49	8847068	10	ＥＳＢＬ産生菌感染症	536	日馬	早川	1			1			1	1	TRUE	1	1	TRUE	1
A50-A64	900003	8	早期顕性先天梅毒	549	日馬	早川	1			1			1	1	TRUE	1	1	TRUE	1
A50-A64	8836638	8	早期先天内臓梅毒	550	日馬	早川	1			1			1	1	TRUE	1	1	TRUE	1
A50-A64	8836639	10	早期先天梅毒性咽頭炎	551	日馬	早川	1			1			1	1	TRUE	1	1	TRUE	1
A50-A64	8836640	10	早期先天梅毒性眼障害	552	日馬	早川	1			1			1	1	TRUE	1	1	TRUE	1
A50-A64	8836641	10	早期先天梅毒性喉頭炎	553	日馬	早川	1			1			1	1	TRUE	1	1	TRUE	1
A50-A64	8836642	12	早期先天梅毒性骨軟骨障害	554	日馬	早川	1			1			1	1	TRUE	1	1	TRUE	1
A50-A64	8836643	9	早期先天梅毒性肺炎	555	日馬	早川	1			1			1	1	TRUE	1	1	TRUE	1
A50-A64	8836644	9	早期先天梅毒性鼻炎	556	日馬	早川	1			1			1	1	TRUE	1	1	TRUE	1
A50-A64	8836645	12	早期先天梅毒性網脈絡膜炎	557	日馬	早川	1			1			1	1	TRUE	1	1	TRUE	1
A50-A64	8836646	10	早期先天皮膚粘膜梅毒	558	日馬	早川	1			1			1	1	TRUE	1	1	TRUE	1
A50-A64	8836647	8	早期先天皮膚梅毒	559	日馬	早川	1			1			1	1	TRUE	1	1	TRUE	1
A50-A64	8836409	9	潜伏性早期先天梅毒	560	日馬	早川	1			1			1	1	TRUE	1	1	TRUE	1
A50-A64	902001	5	新生児梅毒	561	日馬	早川	1			1			1	1	TRUE	1	1	TRUE	1
A50-A64	8839061	7	梅毒性角結膜炎	562	日馬	早川	1			1			1	1	TRUE	1	1	TRUE	1
A50-A64	8839062	6	梅毒性角膜炎	563	日馬	早川	1			1			1	1	TRUE	1	1	TRUE	1
A50-A64	8839125	13	晩期先天梅毒性間質性角膜炎	564	日馬	早川	1			1			1	1	TRUE	1	1	TRUE	1
A50-A64	8839127	10	晩期先天梅毒性眼障害	565	日馬	早川	1			1			1	1	TRUE	1	1	TRUE	1
A50-A64	8835253	7	若年性進行麻痺	566	日馬	早川	1			1			1	1	TRUE	1	1	TRUE	1
A50-A64	8835255	7	若年性脊髄ろう	567	日馬	早川	1			1			1	1	TRUE	1	1	TRUE	1
A50-A64	8836393	7	先天梅毒髄膜炎	568	日馬	早川	1			1			1	1	TRUE	1	1	TRUE	1
A50-A64	8836394	14	先天梅毒性多発ニューロパチー	569	日馬	早川	1			1			1	1	TRUE	1	1	TRUE	1
A50-A64	8836395	7	先天梅毒脊髄炎	570	日馬	早川	1			1			1	1	TRUE	1	1	TRUE	1
A50-A64	8836396	6	先天梅毒脳炎	571	日馬	早川	1			1			1	1	TRUE	1	1	TRUE	1
A50-A64	8836397	8	先天梅毒脳脊髄炎	572	日馬	早川	1			1			1	1	TRUE	1	1	TRUE	1
A50-A64	8839123	8	晩期先天神経梅毒	573	日馬	早川	1			1			1	1	TRUE	1	1	TRUE	1
A50-A64	8839129	10	晩期先天梅毒性髄膜炎	574	日馬	早川	1			1			1	1	TRUE	1	1	TRUE	1
A50-A64	8839130	16	晩期先天梅毒性多発ニューロパチー	575	日馬	早川	1			1			1	1	TRUE	1	1	TRUE	1
A50-A64	8839131	9	晩期先天梅毒性脳炎	576	日馬	早川	1			1			1	1	TRUE	1	1	TRUE	1
A50-A64	905002	5	桑実状臼歯	578	日馬	早川	1			1			1	1	TRUE	1	1	TRUE	1
A50-A64	8832816	7	クラットン関節	577	日馬	早川	1			1			1	1	TRUE	1	1	TRUE	1
A50-A64	8838969	9	ハッチンソン三主徴	579	日馬	早川	1			1			1	1	TRUE	1	1	TRUE	1
A50-A64	8838970	7	ハッチンソン歯	580	日馬	早川	1			1			1	1	TRUE	1	1	TRUE	1
A50-A64	8839060	5	梅毒性鞍鼻	581	日馬	早川	1			1			1	1	TRUE	1	1	TRUE	1
A50-A64	8839124	10	晩期先天性心血管梅毒	582	日馬	早川	1			1			1	1	TRUE	1	1	TRUE	1
A50-A64	8839126	11	晩期先天梅毒性関節障害	583	日馬	早川	1			1			1	1	TRUE	1	1	TRUE	1
A50-A64	8839128	12	晩期先天梅毒性骨軟骨障害	584	日馬	早川	1			1			1	1	TRUE	1	1	TRUE	1
A50-A64	8836411	9	潜伏性晩期先天梅毒	585	日馬	早川	1			1			1	1	TRUE	1	1	TRUE	1
A50-A64	907001	6	晩期先天梅毒	586	日馬	早川	1			1			1	1	TRUE	1	1	TRUE	1
A50-A64	909005	4	先天梅毒	587	日馬	早川	1			1			1	1	TRUE	1	1	TRUE	1
A50-A64	910002	4	硬性下疳	588	日馬	早川	1			1			1	1	TRUE	1	1	TRUE	1
A50-A64	910003	4	性器下疳	590	日馬	早川	1			1			1	1	TRUE	1	1	TRUE	1
A50-A64	7828005	4	初期硬結	589	日馬	早川	1			1			1	1	TRUE	1	1	TRUE	1
A50-A64	8837213	7	第１期性器梅毒	591	日馬	早川	1			1			1	1	TRUE	1	1	TRUE	1
A50-A64	8837212	7	第１期肛門梅毒	592	日馬	早川	1			1			1	1	TRUE	1	1	TRUE	1
A50-A64	8831969	4	眼瞼下疳	593	日馬	早川	1			1			1	1	TRUE	1	1	TRUE	1
A50-A64	8833177	4	結膜下疳	594	日馬	早川	1			1			1	1	TRUE	1	1	TRUE	1
A50-A64	8833372	6	口蓋軟性下疳	595	日馬	早川	1			1			1	1	TRUE	1	1	TRUE	1
A50-A64	8833470	4	口唇下疳	596	日馬	早川	1			1			1	1	TRUE	1	1	TRUE	1
A50-A64	8838446	4	乳頭下疳	597	日馬	早川	1			1			1	1	TRUE	1	1	TRUE	1
A50-A64	913002	4	口腔梅毒	598	日馬	早川	1			1			1	1	TRUE	1	1	TRUE	1
A50-A64	913006	4	口唇梅毒	599	日馬	早川	1			1			1	1	TRUE	1	1	TRUE	1
A50-A64	914003	5	梅毒性乾癬	601	日馬	早川	1			1			1	1	TRUE	1	1	TRUE	1
A50-A64	8839078	6	梅毒性舌潰瘍	602	日馬	早川	1			1			1	1	TRUE	1	1	TRUE	1
A50-A64	8839082	6	梅毒性脱毛症	603	日馬	早川	1			1			1	1	TRUE	1	1	TRUE	1
A50-A64	8839086	6	梅毒性粘膜疹	604	日馬	早川	1			1			1	1	TRUE	1	1	TRUE	1
A50-A64	8839089	5	梅毒性白斑	605	日馬	早川	1			1			1	1	TRUE	1	1	TRUE	1
A50-A64	8839090	6	梅毒性ばら疹	606	日馬	早川	1			1			1	1	TRUE	1	1	TRUE	1
A50-A64	8840017	8	扁平コンジローマ	607	日馬	早川	1			1			1	1	TRUE	1	1	TRUE	1
A50-A64	8844202	10	肛門扁平コンジローマ	600	日馬	早川	1			1			1	1	TRUE	1	1	TRUE	1
A50-A64	3626004	8	二次性網膜変性症	617	日馬	早川	1			1			1	1	TRUE	1	1	TRUE	1
A50-A64	8833973	7	再発第２期梅毒	608	日馬	早川	1			1			1	1	TRUE	1	1	TRUE	1
A50-A64	8836649	7	早期梅毒性眼症	609	日馬	早川	1			1			1	1	TRUE	1	1	TRUE	1
A50-A64	8837226	8	第２期梅毒髄膜炎	610	日馬	早川	1			1			1	1	TRUE	1	1	TRUE	1
A50-A64	8837227	9	第２期梅毒性眼障害	611	日馬	早川	1			1			1	1	TRUE	1	1	TRUE	1
A50-A64	8837228	8	第２期梅毒性筋炎	612	日馬	早川	1			1			1	1	TRUE	1	1	TRUE	1
A50-A64	8837229	12	第２期梅毒性虹彩毛様体炎	613	日馬	早川	1			1			1	1	TRUE	1	1	TRUE	1
A50-A64	8837230	9	第２期梅毒性骨膜炎	614	日馬	早川	1			1			1	1	TRUE	1	1	TRUE	1
A50-A64	8837231	15	第２期梅毒性女性骨盤炎症性疾患	615	日馬	早川	1			1			1	1	TRUE	1	1	TRUE	1
A50-A64	8837232	11	第２期梅毒性リンパ節症	616	日馬	早川	1			1			1	1	TRUE	1	1	TRUE	1
A50-A64	8836410	7	潜伏性早期梅毒	618	日馬	早川	1			1			1	1	TRUE	1	1	TRUE	1
A50-A64	8836648	4	早期梅毒	619	日馬	早川	1			1			1	1	TRUE	1	1	TRUE	1
A50-A64	4209014	6	梅毒性心膜炎	624	日馬	早川	1			1			1	1	TRUE	1	1	TRUE	1
A50-A64	8834964	5	心血管梅毒	620	日馬	早川	1			1			1	1	TRUE	1	1	TRUE	1
A50-A64	8839071	6	梅毒性心筋炎	621	日馬	早川	1			1			1	1	TRUE	1	1	TRUE	1
A50-A64	8839073	7	梅毒性心内膜炎	622	日馬	早川	1			1			1	1	TRUE	1	1	TRUE	1
A50-A64	8839074	7	梅毒性心弁膜炎	623	日馬	早川	1			1			1	1	TRUE	1	1	TRUE	1
A50-A64	8839076	9	梅毒性脊髄性動脈炎	625	日馬	早川	1			1			1	1	TRUE	1	1	TRUE	1
A50-A64	8839079	7	梅毒性大動脈炎	626	日馬	早川	1			1			1	1	TRUE	1	1	TRUE	1
A50-A64	8839080	12	梅毒性大動脈弁閉鎖不全症	627	日馬	早川	1			1			1	1	TRUE	1	1	TRUE	1
A50-A64	8839081	7	梅毒性大動脈瘤	628	日馬	早川	1			1			1	1	TRUE	1	1	TRUE	1
A50-A64	8839084	6	梅毒性動脈炎	629	日馬	早川	1			1			1	1	TRUE	1	1	TRUE	1
A50-A64	8839085	8	梅毒性動脈内膜炎	630	日馬	早川	1			1			1	1	TRUE	1	1	TRUE	1
A50-A64	8839087	7	梅毒性脳動脈炎	631	日馬	早川	1			1			1	1	TRUE	1	1	TRUE	1
A50-A64	8839088	10	梅毒性肺動脈弁逆流症	632	日馬	早川	1			1			1	1	TRUE	1	1	TRUE	1
A50-A64	940001	7	シャルコー関節	636	日馬	早川	1			1			1	1	TRUE	1	1	TRUE	1
A50-A64	949002	5	脳脊髄梅毒	643	日馬	早川	1			1			1	1	TRUE	1	1	TRUE	1
A50-A64	949003	3	脳梅毒	644	日馬	早川	1			1			1	1	TRUE	1	1	TRUE	1
A50-A64	8832937	10	痙性梅毒性運動失調症	634	日馬	早川	1			1			1	1	TRUE	1	1	TRUE	1
A50-A64	8833241	6	顕性神経梅毒	635	日馬	早川	1			1			1	1	TRUE	1	1	TRUE	1
A50-A64	8834961	7	神経梅毒髄膜炎	637	日馬	早川	1			1			1	1	TRUE	1	1	TRUE	1
A50-A64	8834965	11	進行性運動性運動失調症	638	日馬	早川	1			1			1	1	TRUE	1	1	TRUE	1
A50-A64	8834978	4	進行麻痺	639	日馬	早川	1			1			1	1	TRUE	1	1	TRUE	1
A50-A64	8836004	4	脊髄ろう	640	日馬	早川	1			1			1	1	TRUE	1	1	TRUE	1
A50-A64	8836005	8	脊髄ろう性関節炎	641	日馬	早川	1			1			1	1	TRUE	1	1	TRUE	1
A50-A64	8838415	11	ニューロパチー性関節炎	642	日馬	早川	1			1			1	1	TRUE	1	1	TRUE	1
A50-A64	8839066	9	梅毒性痙性脊髄麻痺	645	日馬	早川	1			1			1	1	TRUE	1	1	TRUE	1
A50-A64	8839070	8	梅毒性視神経萎縮	646	日馬	早川	1			1			1	1	TRUE	1	1	TRUE	1
A50-A64	8839075	6	梅毒性髄膜炎	647	日馬	早川	1			1			1	1	TRUE	1	1	TRUE	1
A50-A64	8839083	7	梅毒性聴神経炎	648	日馬	早川	1			1			1	1	TRUE	1	1	TRUE	1
A50-A64	8839091	12	梅毒性パーキンソン症候群	649	日馬	早川	1			1			1	1	TRUE	1	1	TRUE	1
A50-A64	8839134	11	晩期梅毒性球後視神経炎	650	日馬	早川	1			1			1	1	TRUE	1	1	TRUE	1
A50-A64	8839135	10	晩期梅毒性視神経萎縮	651	日馬	早川	1			1			1	1	TRUE	1	1	TRUE	1
A50-A64	8839138	8	晩期梅毒性髄膜炎	652	日馬	早川	1			1			1	1	TRUE	1	1	TRUE	1
A50-A64	8839139	14	晩期梅毒性多発ニューロパチー	653	日馬	早川	1			1			1	1	TRUE	1	1	TRUE	1
A50-A64	8839140	9	晩期梅毒性聴神経炎	654	日馬	早川	1			1			1	1	TRUE	1	1	TRUE	1
A50-A64	8839142	7	晩期梅毒脊髄炎	655	日馬	早川	1			1			1	1	TRUE	1	1	TRUE	1
A50-A64	8839143	6	晩期梅毒脳炎	656	日馬	早川	1			1			1	1	TRUE	1	1	TRUE	1
A50-A64	8839144	8	晩期梅毒脳脊髄炎	657	日馬	早川	1			1			1	1	TRUE	1	1	TRUE	1
A50-A64	8841310	14	アーガイル・ロバートソン瞳孔	633	日馬	早川	1			1			1	1	TRUE	1	1	TRUE	1
A50-A64	8840484	8	無症候性神経梅毒	658	日馬	早川	1			1			1	1	TRUE	1	1	TRUE	1
A50-A64	949001	4	神経梅毒	659	日馬	早川	1			1			1	1	TRUE	1	1	TRUE	1
A50-A64	905003	5	遅発性梅毒	668	日馬	早川	1			1			1	1	TRUE	1	1	TRUE	1
A50-A64	948005	4	内耳梅毒	669	日馬	早川	1			1			1	1	TRUE	1	1	TRUE	1
A50-A64	948012	8	梅毒性網脈絡膜炎	680	日馬	早川	1			1			1	1	TRUE	1	1	TRUE	1
A50-A64	950003	3	ゴム腫	666	日馬	早川	1			1			1	1	TRUE	1	1	TRUE	1
A50-A64	8831394	4	滑膜梅毒	660	日馬	早川	1			1			1	1	TRUE	1	1	TRUE	1
A50-A64	8831669	3	肝梅毒	661	日馬	早川	1			1			1	1	TRUE	1	1	TRUE	1
A50-A64	8831988	4	眼瞼梅毒	662	日馬	早川	1			1			1	1	TRUE	1	1	TRUE	1
A50-A64	8832045	3	眼梅毒	663	日馬	早川	1			1			1	1	TRUE	1	1	TRUE	1
A50-A64	8833627	4	喉頭梅毒	664	日馬	早川	1			1			1	1	TRUE	1	1	TRUE	1
A50-A64	8833826	3	骨梅毒	665	日馬	早川	1			1			1	1	TRUE	1	1	TRUE	1
A50-A64	8835639	3	腎梅毒	667	日馬	早川	1			1			1	1	TRUE	1	1	TRUE	1
A50-A64	8838881	3	肺梅毒	670	日馬	早川	1			1			1	1	TRUE	1	1	TRUE	1
A50-A64	8839059	3	梅毒腫	671	日馬	早川	1			1			1	1	TRUE	1	1	TRUE	1
A50-A64	8839063	7	梅毒性滑液包炎	672	日馬	早川	1			1			1	1	TRUE	1	1	TRUE	1
A50-A64	8839064	6	梅毒性気管炎	673	日馬	早川	1			1			1	1	TRUE	1	1	TRUE	1
A50-A64	8839065	5	梅毒性筋炎	674	日馬	早川	1			1			1	1	TRUE	1	1	TRUE	1
A50-A64	8839067	8	梅毒性喉頭気管炎	675	日馬	早川	1			1			1	1	TRUE	1	1	TRUE	1
A50-A64	8839068	8	梅毒性呼吸器障害	676	日馬	早川	1			1			1	1	TRUE	1	1	TRUE	1
A50-A64	8839069	6	梅毒性ゴム腫	677	日馬	早川	1			1			1	1	TRUE	1	1	TRUE	1
A50-A64	8839077	6	梅毒性脊椎炎	678	日馬	早川	1			1			1	1	TRUE	1	1	TRUE	1
A50-A64	8839092	6	梅毒性腹膜炎	679	日馬	早川	1			1			1	1	TRUE	1	1	TRUE	1
A50-A64	8839133	9	晩期梅毒性滑液包炎	681	日馬	早川	1			1			1	1	TRUE	1	1	TRUE	1
A50-A64	8839136	9	晩期梅毒性上強膜炎	682	日馬	早川	1			1			1	1	TRUE	1	1	TRUE	1
A50-A64	8839137	14	晩期梅毒性女性骨盤炎症性疾患	683	日馬	早川	1			1			1	1	TRUE	1	1	TRUE	1
A50-A64	8839141	7	晩期梅毒性白斑	684	日馬	早川	1			1			1	1	TRUE	1	1	TRUE	1
A50-A64	8840535	4	迷路梅毒	685	日馬	早川	1			1			1	1	TRUE	1	1	TRUE	1
A50-A64	8833382	7	後期潜伏性梅毒	686	日馬	早川	1			1			1	1	TRUE	1	1	TRUE	1
A50-A64	8839132	4	晩期梅毒	687	日馬	早川	1			1			1	1	TRUE	1	1	TRUE	1
A50-A64	8836412	4	潜伏梅毒	688	日馬	早川	1			1			1	1	TRUE	1	1	TRUE	1
A50-A64	8839058	8	梅毒血清反応陽性	689	日馬	早川	1			1			1	1	TRUE	1	1	TRUE	1
A50-A64	979001	4	後天梅毒	690	日馬	早川	1			1			1	1	TRUE	1	1	TRUE	1
A50-A64	8836080	4	遷延梅毒	691	日馬	早川	1			1			1	1	TRUE	1	1	TRUE	1
A50-A64	8839057	2	梅毒	692	日馬	早川	1			1			1	1	TRUE	1	1	TRUE	1
A50-A64	980002	8	急性淋菌性尿道炎	693	日馬	早川	1			1			1	1	TRUE	1	1	TRUE	1
A50-A64	980006	6	淋菌性外陰炎	695	日馬	早川	1			1			1	1	TRUE	1	1	TRUE	1
A50-A64	980008	6	淋菌性尿道炎	700	日馬	早川	1			1			1	1	TRUE	1	1	TRUE	1
A50-A64	980016	6	淋菌性亀頭炎	697	日馬	早川	1			1			1	1	TRUE	1	1	TRUE	1
A50-A64	981002	8	淋菌性子宮頚管炎	698	日馬	早川	1			1			1	1	TRUE	1	1	TRUE	1
A50-A64	981006	6	淋菌性膀胱炎	702	日馬	早川	1			1			1	1	TRUE	1	1	TRUE	1
A50-A64	982001	8	慢性淋菌性尿道炎	694	日馬	早川	1			1			1	1	TRUE	1	1	TRUE	1
A50-A64	982003	7	淋菌性尿道狭窄	701	日馬	早川	1			1			1	1	TRUE	1	1	TRUE	1
A50-A64	8841073	7	淋菌性外陰腟炎	696	日馬	早川	1			1			1	1	TRUE	1	1	TRUE	1
A50-A64	8841083	5	淋菌性腟炎	699	日馬	早川	1			1			1	1	TRUE	1	1	TRUE	1
A50-A64	8841087	11	淋菌性バルトリン腺膿瘍	703	日馬	早川	1			1			1	1	TRUE	1	1	TRUE	1
A50-A64	981003	7	淋菌性前立腺炎	707	日馬	早川	1			1			1	1	TRUE	1	1	TRUE	1
A50-A64	981004	6	淋菌性卵管炎	708	日馬	早川	1			1			1	1	TRUE	1	1	TRUE	1
A50-A64	981008	6	淋菌性精巣炎	705	日馬	早川	1			1			1	1	TRUE	1	1	TRUE	1
A50-A64	8841080	8	淋菌性女性骨盤炎	704	日馬	早川	1			1			1	1	TRUE	1	1	TRUE	1
A50-A64	8841082	8	淋菌性精巣上体炎	706	日馬	早川	1			1			1	1	TRUE	1	1	TRUE	1
A50-A64	984005	6	淋菌性結膜炎	710	日馬	早川	1			1			1	1	TRUE	1	1	TRUE	1
A50-A64	8835059	6	新生児膿漏眼	709	日馬	早川	1			1			1	1	TRUE	1	1	TRUE	1
A50-A64	8841075	9	淋菌性虹彩毛様体炎	711	日馬	早川	1			1			1	1	TRUE	1	1	TRUE	1
A50-A64	985003	6	淋菌性関節炎	713	日馬	早川	1			1			1	1	TRUE	1	1	TRUE	1
A50-A64	8841072	6	淋菌性滑膜炎	712	日馬	早川	1			1			1	1	TRUE	1	1	TRUE	1
A50-A64	8841074	7	淋菌性腱滑膜炎	714	日馬	早川	1			1			1	1	TRUE	1	1	TRUE	1
A50-A64	8841076	6	淋菌性骨髄炎	715	日馬	早川	1			1			1	1	TRUE	1	1	TRUE	1
A50-A64	8841071	6	淋菌性咽頭炎	716	日馬	早川	1			1			1	1	TRUE	1	1	TRUE	1
A50-A64	987001	6	直腸淋菌感染	718	日馬	早川	1			1			1	1	TRUE	1	1	TRUE	1
A50-A64	987002	6	肛門淋菌感染	717	日馬	早川	1			1			1	1	TRUE	1	1	TRUE	1
A50-A64	8841077	6	淋菌性心筋炎	720	日馬	早川	1			1			1	1	TRUE	1	1	TRUE	1
A50-A64	8841078	7	淋菌性心内膜炎	721	日馬	早川	1			1			1	1	TRUE	1	1	TRUE	1
A50-A64	8841079	6	淋菌性心膜炎	722	日馬	早川	1			1			1	1	TRUE	1	1	TRUE	1
A50-A64	8841081	6	淋菌性髄膜炎	723	日馬	早川	1			1			1	1	TRUE	1	1	TRUE	1
A50-A64	8841084	6	淋菌性脳膿瘍	724	日馬	早川	1			1			1	1	TRUE	1	1	TRUE	1
A50-A64	8841085	5	淋菌性肺炎	725	日馬	早川	1			1			1	1	TRUE	1	1	TRUE	1
A50-A64	8841086	6	淋菌性敗血症	726	日馬	早川	1			1			1	1	TRUE	1	1	TRUE	1
A50-A64	8841088	6	淋菌性腹膜炎	727	日馬	早川	1			1			1	1	TRUE	1	1	TRUE	1
A50-A64	8843634	6	淋菌性口内炎	719	日馬	早川	1			1			1	1	TRUE	1	1	TRUE	1
A50-A64	980013	2	淋病	728	日馬	早川	1			1			1	1	TRUE	1	1	TRUE	1
A50-A64	991007	9	性病性リンパ肉芽腫	730	日馬	早川	1			1			1	1	TRUE	1	1	TRUE	1
A50-A64	8832824	12	クラミジア性リンパ肉芽腫	729	日馬	早川	1			1			1	1	TRUE	1	1	TRUE	1
A50-A64	8836804	9	鼡径リンパ肉芽腫症	731	日馬	早川	1			1			1	1	TRUE	1	1	TRUE	1
A50-A64	8837964	15	デュランド・ニコラ・ファブル病	732	日馬	早川	1			1			1	1	TRUE	1	1	TRUE	1
A50-A64	788002	8	クラミジア尿道炎	736	日馬	早川	1			1			1	1	TRUE	1	1	TRUE	1
A50-A64	6160019	8	クラミジア頚管炎	734	日馬	早川	1			1			1	1	TRUE	1	1	TRUE	1
A50-A64	8832818	9	クラミジア外陰腟炎	733	日馬	早川	1			1			1	1	TRUE	1	1	TRUE	1
A50-A64	8832819	10	クラミジア子宮頚管炎	735	日馬	早川	1			1			1	1	TRUE	1	1	TRUE	1
A50-A64	8832827	8	クラミジア膀胱炎	737	日馬	早川	1			1			1	1	TRUE	1	1	TRUE	1
A50-A64	8832820	10	クラミジア子宮内膜炎	738	日馬	早川	1			1			1	1	TRUE	1	1	TRUE	1
A50-A64	8832821	11	クラミジア性女性骨盤炎	739	日馬	早川	1			1			1	1	TRUE	1	1	TRUE	1
A50-A64	8832822	8	クラミジア精巣炎	741	日馬	早川	1			1			1	1	TRUE	1	1	TRUE	1
A50-A64	8832823	10	クラミジア精巣上体炎	742	日馬	早川	1			1			1	1	TRUE	1	1	TRUE	1
A50-A64	8845552	10	クラミジア性前立腺炎	740	日馬	早川	1			1			1	1	TRUE	1	1	TRUE	1
A50-A64	8848331	8	クラミジア卵管炎	743	日馬	早川	1			1			1	1	TRUE	1	1	TRUE	1
A50-A64	8832825	8	クラミジア直腸炎	744	日馬	早川	1			1			1	1	TRUE	1	1	TRUE	1
A50-A64	8832817	8	クラミジア咽頭炎	745	日馬	早川	1			1			1	1	TRUE	1	1	TRUE	1
A50-A64	990002	4	軟性下疳	746	日馬	早川	1			1			1	1	TRUE	1	1	TRUE	1
A50-A64	8830830	6	会陰部肉芽腫	747	日馬	早川	1			1			1	1	TRUE	1	1	TRUE	1
A50-A64	8835954	6	性病性肉芽腫	748	日馬	早川	1			1			1	1	TRUE	1	1	TRUE	1
A50-A64	8836783	5	鼡径肉芽腫	749	日馬	早川	1			1			1	1	TRUE	1	1	TRUE	1
A50-A64	8838284	8	ドノバニア感染症	750	日馬	早川	1			1			1	1	TRUE	1	1	TRUE	1
A50-A64	1310001	9	トリコモナス外陰炎	752	日馬	早川	0			1			0	1	FALSE	1	1	TRUE	1
A50-A64	1310006	9	トリコモナス尿道炎	758	日馬	早川	0			1			0	1	FALSE	1	1	TRUE	1
A50-A64	1310007	9	トリコモナス膀胱炎	759	日馬	早川	0			1			0	1	FALSE	1	1	TRUE	1
A50-A64	1310009	11	尿路性器トリコモナス症	760	日馬	早川	0			1			0	1	FALSE	1	1	TRUE	1
A50-A64	8834218	11	子宮頚部トリコモナス症	751	日馬	早川	0			1			0	1	FALSE	1	1	TRUE	1
A50-A64	8838222	11	トリコモナス性外陰腟炎	753	日馬	早川	0			1			0	1	FALSE	1	1	TRUE	1
A50-A64	8838223	11	トリコモナス性精のう炎	754	日馬	早川	0			1			0	1	FALSE	1	1	TRUE	1
A50-A64	8838224	11	トリコモナス性前立腺炎	755	日馬	早川	0			1			0	1	FALSE	1	1	TRUE	1
A50-A64	8838225	9	トリコモナス性帯下	756	日馬	早川	0			1			0	1	FALSE	1	1	TRUE	1
A50-A64	8838226	8	トリコモナス腟炎	757	日馬	早川	0			1			0	1	FALSE	1	1	TRUE	1
A50-A64	8844183	9	口腔トリコモナス症	761	日馬	早川	0			1			0	1	FALSE	1	1	TRUE	1
A50-A64	8838221	7	トリコモナス症	762	日馬	早川	0			1			0	1	FALSE	1	1	TRUE	1
A50-A64	541002	6	陰部ヘルペス	765	日馬	早川	0			0			0	0	TRUE	0	0	TRUE	0
A50-A64	541005	7	外陰部ヘルペス	766	日馬	早川	0			0			0	0	TRUE	0	0	TRUE	0
A50-A64	541010	6	性器ヘルペス	767	日馬	早川	0			0			0	0	TRUE	0	0	TRUE	0
A50-A64	541011	6	陰茎ヘルペス	763	日馬	早川	0			0			0	0	TRUE	0	0	TRUE	0
A50-A64	8830707	7	陰のうヘルペス	764	日馬	早川	0			0			0	0	TRUE	0	0	TRUE	0
A50-A64	8839977	13	ヘルペスウイルス性外陰腟炎	768	日馬	早川	0			0			0	0	TRUE	0	0	TRUE	0
A50-A64	8839985	11	ヘルペスウイルス性腟炎	769	日馬	早川	0			0			0	0	TRUE	0	0	TRUE	0
A50-A64	8833710	6	肛門ヘルペス	770	日馬	早川	0			0			0	0	TRUE	0	0	TRUE	0
A50-A64	8837793	6	直腸ヘルペス	771	日馬	早川	0			0			0	0	TRUE	0	0	TRUE	0
A50-A64	8830624	8	陰茎コンジローマ	772	日馬	早川	0			0			0	0	TRUE	0	0	TRUE	0
A50-A64	8830631	10	陰茎尖圭コンジローマ	773	日馬	早川	0			0			0	0	TRUE	0	0	TRUE	0
A50-A64	8833705	10	肛門尖圭コンジローマ	775	日馬	早川	0			0			0	0	TRUE	0	0	TRUE	0
A50-A64	8836084	8	尖圭コンジローマ	776	日馬	早川	0			0			0	0	TRUE	0	0	TRUE	0
A50-A64	8837531	10	腟壁尖圭コンジローマ	777	日馬	早川	0			0			0	0	TRUE	0	0	TRUE	0
A50-A64	8846538	11	外陰部尖圭コンジローマ	774	日馬	早川	0			0			0	0	TRUE	0	0	TRUE	0
A50-A64	999003	6	性行為感染症	778	日馬	早川	1			1			1	1	TRUE	1	1	TRUE	1
A65-A69	8840027	4	ベジェル	779	日馬	早川	1			1			1	1	TRUE	1	1	TRUE	1
A65-A69	8834834	10	初期フランベジア潰瘍	780	日馬	早川	1			1			1	1	TRUE	1	1	TRUE	1
A65-A69	8830497	4	いちご腫	781	日馬	早川	1			1			1	1	TRUE	1	1	TRUE	1
A65-A69	1022001	8	皮膚フランベジア	782	日馬	早川	1			1			1	1	TRUE	1	1	TRUE	1
A65-A69	8839797	10	フランベジア性角化症	783	日馬	早川	1			1			1	1	TRUE	1	1	TRUE	1
A65-A69	8833127	11	結節性晩期フランベジア	784	日馬	早川	1			1			1	1	TRUE	1	1	TRUE	1
A65-A69	8833927	10	ゴム腫性フランベジア	785	日馬	早川	1			1			1	1	TRUE	1	1	TRUE	1
A65-A69	8832001	4	ガンゴサ	786	日馬	早川	1			1			1	1	TRUE	1	1	TRUE	1
A65-A69	8839798	11	フランベジア性関節水症	787	日馬	早川	1			1			1	1	TRUE	1	1	TRUE	1
A65-A69	8839800	11	フランベジア性骨ゴム腫	788	日馬	早川	1			1			1	1	TRUE	1	1	TRUE	1
A65-A69	8838677	8	粘膜フランベジア	789	日馬	早川	1			1			1	1	TRUE	1	1	TRUE	1
A65-A69	8839799	13	フランベジア性関節隣接結節	790	日馬	早川	1			1			1	1	TRUE	1	1	TRUE	1
A65-A69	8836413	8	潜伏フランベジア	791	日馬	早川	1			1			1	1	TRUE	1	1	TRUE	1
A65-A69	8839165	4	パランジ	792	日馬	早川	1			1			1	1	TRUE	1	1	TRUE	1
A65-A69	8839584	6	ピンタ性丘疹	793	日馬	早川	1			1			1	1	TRUE	1	1	TRUE	1
A65-A69	8839585	6	ピンタ性下疳	794	日馬	早川	1			1			1	1	TRUE	1	1	TRUE	1
A65-A69	8839583	7	ピンタ性角化症	795	日馬	早川	1			1			1	1	TRUE	1	1	TRUE	1
A65-A69	8839586	6	ピンタ性紅斑	796	日馬	早川	1			1			1	1	TRUE	1	1	TRUE	1
A65-A69	8834963	7	心血管性ピンタ	797	日馬	早川	1			1			1	1	TRUE	1	1	TRUE	1
A65-A69	8839582	3	ピンタ	798	日馬	早川	1			1			1	1	TRUE	1	1	TRUE	1
A65-A69	8834879	9	しらみ媒介性回帰熱	799	日馬	早川	1			1			1	1	TRUE	1	1	TRUE	1
A65-A69	8837440	8	だに媒介性回帰熱	800	日馬	早川	1			1			1	1	TRUE	1	1	TRUE	1
A65-A69	8831019	3	回帰熱	801	日馬	早川	1			1			1	1	TRUE	1	1	TRUE	1
A65-A69	5281003	6	壊疽性口内炎	802	日馬	早川	1			1			1	1	TRUE	1	1	TRUE	1
A65-A69	1010009	8	ワンサン気管支炎	808	日馬	早川	1			1			1	1	TRUE	1	1	TRUE	1
A65-A69	1010010	7	ワンサン扁桃炎	809	日馬	早川	1			1			1	1	TRUE	1	1	TRUE	1
A65-A69	5231014	6	壊疽性歯肉炎	805	日馬	早川	1			1			1	1	TRUE	1	1	TRUE	1
A65-A69	8832767	7	偽膜性アンギナ	806	日馬	早川	1			1			1	1	TRUE	1	1	TRUE	1
A65-A69	8841277	8	ワンサンアンギナ	807	日馬	早川	1			1			1	1	TRUE	1	1	TRUE	1
A65-A69	8843129	9	壊死性潰瘍性歯周炎	803	日馬	早川	1			1			1	1	TRUE	1	1	TRUE	1
A65-A69	8843130	9	壊死性潰瘍性歯肉炎	804	日馬	早川	1			1			1	1	TRUE	1	1	TRUE	1
A65-A69	8840406	7	慢性遊走性紅斑	810	日馬	早川	1			1			1	1	TRUE	1	1	TRUE	1
A65-A69	8840873	4	ライム病	811	日馬	早川	1			1			1	1	TRUE	1	1	TRUE	1
A65-A69	8840874	7	ライム病関節炎	812	日馬	早川	1			1			1	1	TRUE	1	1	TRUE	1
A65-A69	8840875	7	ライム病髄膜炎	813	日馬	早川	1			1			1	1	TRUE	1	1	TRUE	1
A65-A69	8840876	14	ライム病性多発ニューロパチー	814	日馬	早川	1			1			1	1	TRUE	1	1	TRUE	1
A65-A69	8835750	11	スピロヘータ性気管支炎	815	日馬	早川	1			1			1	1	TRUE	1	1	TRUE	1
A65-A69	8835751	8	スピロヘータ肺炎	816	日馬	早川	1			1			1	1	TRUE	1	1	TRUE	1
A65-A69	8835749	9	スピロヘータ感染症	817	日馬	早川	1			1			1	1	TRUE	1	1	TRUE	1
A70-A74	8830987	4	オウム病	818	日馬	早川	1			1			1	1	TRUE	1	1	TRUE	1
A70-A74	8830988	6	オウム病肺炎	819	日馬	早川	1			1			1	1	TRUE	1	1	TRUE	1
A70-A74	769004	7	疑似トラコーマ	820	日馬	早川	1			1			1	1	TRUE	1	1	TRUE	1
A70-A74	8834832	7	初期トラコーマ	821	日馬	早川	1			1			1	1	TRUE	1	1	TRUE	1
A70-A74	761004	10	トラコーマ性パンヌス	824	日馬	早川	1			1			1	1	TRUE	1	1	TRUE	1
A70-A74	8831387	8	活動期トラコーマ	822	日馬	早川	1			1			1	1	TRUE	1	1	TRUE	1
A70-A74	8831464	6	顆粒性結膜炎	823	日馬	早川	1			1			1	1	TRUE	1	1	TRUE	1
A70-A74	769001	5	トラコーマ	825	日馬	早川	1			1			1	1	TRUE	1	1	TRUE	1
A70-A74	8840378	7	慢性トラコーマ	826	日馬	早川	1			1			1	1	TRUE	1	1	TRUE	1
A70-A74	769008	8	クラミジア結膜炎	827	日馬	早川	1			1			1	1	TRUE	1	1	TRUE	1
A70-A74	8835883	10	成人クラミジア結膜炎	828	日馬	早川	1			1			1	1	TRUE	1	1	TRUE	1
A70-A74	8832826	8	クラミジア腹膜炎	829	日馬	早川	1			1			1	1	TRUE	1	1	TRUE	1
A70-A74	788011	8	クラミジア感染症	830	日馬	早川	1			1			1	1	TRUE	1	1	TRUE	1
A75-A79	8840993	8	流行性発疹チフス	831	日馬	早川	1			1			1	1	TRUE	1	1	TRUE	1
A75-A79	8839849	4	ブリル病	832	日馬	早川	1			1			1	1	TRUE	1	1	TRUE	1
A75-A79	7051009	3	発疹熱	833	日馬	早川	1			1			1	1	TRUE	1	1	TRUE	1
A75-A79	812001	5	つつが虫病	834	日馬	早川	1			1			1	1	TRUE	1	1	TRUE	1
A75-A79	809001	5	発疹チフス	837	日馬	早川	1			1			1	1	TRUE	1	1	TRUE	1
A75-A79	8837542	3	チフス	835	日馬	早川	1			1			1	1	TRUE	1	1	TRUE	1
A75-A79	8837543	7	チフス性心筋炎	836	日馬	早川	1			1			1	1	TRUE	1	1	TRUE	1
A75-A79	8834120	6	サンパウロ熱	838	日馬	早川	1			1			1	1	TRUE	1	1	TRUE	1
A75-A79	8841251	8	ロッキー山紅斑熱	839	日馬	早川	1			1			1	1	TRUE	1	1	TRUE	1
A75-A79	8830287	9	アフリカだにチフス	840	日馬	早川	1			1			1	1	TRUE	1	1	TRUE	1
A75-A79	8830676	8	インドだにチフス	841	日馬	早川	1			1			1	1	TRUE	1	1	TRUE	1
A75-A79	8833206	8	ケニアだにチフス	842	日馬	早川	1			1			1	1	TRUE	1	1	TRUE	1
A75-A79	8837481	6	地中海だに熱	843	日馬	早川	1			1			1	1	TRUE	1	1	TRUE	1
A75-A79	8840199	4	ボタン熱	844	日馬	早川	1			1			1	1	TRUE	1	1	TRUE	1
A75-A79	8840289	6	マルセイユ熱	845	日馬	早川	1			1			1	1	TRUE	1	1	TRUE	1
A75-A79	8832229	7	北アジアだに熱	846	日馬	早川	1			1			1	1	TRUE	1	1	TRUE	1
A75-A79	8834479	9	シベリアだにチフス	847	日馬	早川	1			1			1	1	TRUE	1	1	TRUE	1
A75-A79	8832784	13	クインスランドまだにチフス	848	日馬	早川	1			1			1	1	TRUE	1	1	TRUE	1
A75-A79	8838411	5	日本紅斑熱	849	日馬	早川	1			1			1	1	TRUE	1	1	TRUE	1
A75-A79	830001	2	Ｑ熱	850	日馬	早川	1			1			1	1	TRUE	1	1	TRUE	1
A75-A79	8834151	5	ざんごう熱	851	日馬	早川	1			1			1	1	TRUE	1	1	TRUE	1
A75-A79	8834752	10	小水疱性リケッチア症	852	日馬	早川	1			1			1	1	TRUE	1	1	TRUE	1
A75-A79	839005	8	腺熱リケッチア症	853	日馬	早川	1			1			1	1	TRUE	1	1	TRUE	1
A75-A79	839001	8	リケッチア感染症	854	日馬	早川	1			1			1	1	TRUE	1	1	TRUE	1
A80-A89	459008	7	脊髄性小児麻痺	855	日馬	早川	0			0			0	0	TRUE	0	0	TRUE	0
A80-A89	8832432	10	急性非麻痺性灰白髄炎	856	日馬	早川	0			0			0	0	TRUE	0	0	TRUE	0
A80-A89	459002	3	ポリオ	857	日馬	早川	0			0			0	0	TRUE	0	0	TRUE	0
A80-A89	8840213	10	ポリオウイルス感染症	858	日馬	早川	0			0			0	0	TRUE	0	0	TRUE	0
A80-A89	8840214	10	ポリオウイルス髄膜炎	859	日馬	早川	0			0			0	0	TRUE	0	0	TRUE	0
A80-A89	461004	13	クロイツフェルト・ヤコブ病	861	日馬	早川	0			0			0	0	TRUE	0	0	TRUE	0
A80-A89	8838853	9	ハイデンハイン疾患	864	日馬	早川	0			0			0	0	TRUE	0	0	TRUE	0
A80-A89	8841662	9	致死性家族性不眠症	863	日馬	早川	0			0			0	0	TRUE	0	0	TRUE	0
A80-A89	8846103	16	家族性クロイツフェルト・ヤコブ病	860	日馬	早川	0			0			0	0	TRUE	0	0	TRUE	0
A80-A89	8846131	16	孤発性クロイツフェルト・ヤコブ病	862	日馬	早川	0			0			0	0	TRUE	0	0	TRUE	0
A80-A89	8848413	5	プリオン病	865	日馬	早川	0			0			0	0	TRUE	0	0	TRUE	0
A80-A89	462001	9	亜急性硬化性全脳炎	866	日馬	早川	0			0			0	0	TRUE	0	0	TRUE	0
A80-A89	463001	10	進行性多巣性白質脳症	867	日馬	早川	0			0			0	0	TRUE	0	0	TRUE	0
A80-A89	8832783	4	クールー	868	日馬	早川	0			0			0	0	TRUE	0	0	TRUE	0
A80-A89	8841322	20	ゲルストマンストロイスラーシャインカー病	869	日馬	早川	0			0			0	0	TRUE	0	0	TRUE	0
A80-A89	8835767	10	スローウイルス感染症	870	日馬	早川	0			0			0	0	TRUE	0	0	TRUE	0
A80-A89	8835146	5	森林狂犬病	871	日馬	早川	0			0			0	0	TRUE	0	0	TRUE	0
A80-A89	8838206	5	都市狂犬病	872	日馬	早川	0			0			0	0	TRUE	0	0	TRUE	0
A80-A89	719002	3	狂犬病	873	日馬	早川	0			0			0	0	TRUE	0	0	TRUE	0
A80-A89	620002	4	日本脳炎	874	日馬	早川	0			0			0	0	TRUE	0	0	TRUE	0
A80-A89	8835955	5	西部馬脳炎	875	日馬	早川	0			0			0	0	TRUE	0	0	TRUE	0
A80-A89	8838097	5	東部馬脳炎	876	日馬	早川	0			0			0	0	TRUE	0	0	TRUE	0
A80-A89	8836401	8	セントルイス脳炎	877	日馬	早川	0			0			0	0	TRUE	0	0	TRUE	0
A80-A89	8845036	7	マレー渓谷脳炎	878	日馬	早川	0			0			0	0	TRUE	0	0	TRUE	0
A80-A89	8831462	9	カリフォルニア脳炎	879	日馬	早川	0			0			0	0	TRUE	0	0	TRUE	0
A80-A89	8840878	6	ラクロス脳炎	880	日馬	早川	0			0			0	0	TRUE	0	0	TRUE	0
A80-A89	8841240	8	ロシオウイルス病	881	日馬	早川	0			0			0	0	TRUE	0	0	TRUE	0
A80-A89	8841239	7	ロシア春夏脳炎	882	日馬	早川	0			0			0	0	TRUE	0	0	TRUE	0
A80-A89	8837556	11	中央ヨーロッパだに脳炎	883	日馬	早川	0			0			0	0	TRUE	0	0	TRUE	0
A80-A89	8837771	3	跳躍病	884	日馬	早川	0			0			0	0	TRUE	0	0	TRUE	0
A80-A89	8840215	10	ポワッサンウイルス病	885	日馬	早川	0			0			0	0	TRUE	0	0	TRUE	0
A80-A89	8837439	13	だに媒介ウイルス性髄膜脳炎	886	日馬	早川	0			0			0	0	TRUE	0	0	TRUE	0
A80-A89	8830927	11	エンテロウイルス脊髄炎	887	日馬	早川	0			0			0	0	TRUE	0	0	TRUE	0
A80-A89	8830929	10	エンテロウイルス脳炎	888	日馬	早川	0			0			0	0	TRUE	0	0	TRUE	0
A80-A89	8830930	12	エンテロウイルス脳脊髄炎	889	日馬	早川	0			0			0	0	TRUE	0	0	TRUE	0
A80-A89	8830270	11	アデノウイルス髄膜脳炎	890	日馬	早川	0			0			0	0	TRUE	0	0	TRUE	0
A80-A89	8830272	10	アデノウイルス脊髄炎	891	日馬	早川	0			0			0	0	TRUE	0	0	TRUE	0
A80-A89	8830273	9	アデノウイルス脳炎	892	日馬	早川	0			0			0	0	TRUE	0	0	TRUE	0
A80-A89	8830274	11	アデノウイルス脳脊髄炎	893	日馬	早川	0			0			0	0	TRUE	0	0	TRUE	0
A80-A89	8830376	9	アルボウイルス脳炎	894	日馬	早川	0			0			0	0	TRUE	0	0	TRUE	0
A80-A89	8830102	11	ＨＴＬＶ－１関連脊髄症	895	日馬	早川	0			0			0	0	TRUE	0	0	TRUE	0
A80-A89	8834489	5	嗜眠性脳炎	896	日馬	早川	0			0			0	0	TRUE	0	0	TRUE	0
A80-A89	498004	5	流行性脳炎	902	日馬	早川	0			0			0	0	TRUE	0	0	TRUE	0
A80-A89	499002	7	ウイルス性脳炎	899	日馬	早川	0			0			0	0	TRUE	0	0	TRUE	0
A80-A89	3238001	7	ウイルス脊髄炎	901	日馬	早川	0			0			0	0	TRUE	0	0	TRUE	0
A80-A89	8830753	10	ウイルス性髄膜脊髄炎	897	日馬	早川	0			0			0	0	TRUE	0	0	TRUE	0
A80-A89	8830754	9	ウイルス性髄膜脳炎	898	日馬	早川	0			0			0	0	TRUE	0	0	TRUE	0
A80-A89	8830758	9	ウイルス性脳脊髄炎	900	日馬	早川	0			0			0	0	TRUE	0	0	TRUE	0
A80-A89	470001	13	コクサッキーウイルス髄膜炎	905	日馬	早川	0			0			0	0	TRUE	0	0	TRUE	0
A80-A89	471001	10	エコーウイルス髄膜炎	903	日馬	早川	0			0			0	0	TRUE	0	0	TRUE	0
A80-A89	8830924	11	エンテロウイルス髄膜炎	904	日馬	早川	0			0			0	0	TRUE	0	0	TRUE	0
A80-A89	8830269	10	アデノウイルス髄膜炎	906	日馬	早川	0			0			0	0	TRUE	0	0	TRUE	0
A80-A89	8832465	9	急性リンパ性髄膜炎	907	日馬	早川	0			0			0	0	TRUE	0	0	TRUE	0
A80-A89	8841110	10	リンパ球性脈絡髄膜炎	908	日馬	早川	0			0			0	0	TRUE	0	0	TRUE	0
A80-A89	479001	8	ウイルス性髄膜炎	909	日馬	早川	0			0			0	0	TRUE	0	0	TRUE	0
A80-A89	8840193	6	ボストン発疹	910	日馬	早川	0			0			0	0	TRUE	0	0	TRUE	0
A80-A89	8840994	6	流行性めまい	911	日馬	早川	0			0			0	0	TRUE	0	0	TRUE	0
A90-A99	8837970	4	デング熱	912	日馬	早川	0			0			0	0	TRUE	0	0	TRUE	0
A90-A99	8837969	6	デング出血熱	913	日馬	早川	0			0			0	0	TRUE	0	0	TRUE	0
A90-A99	8843936	9	チクングニヤ出血熱	914	日馬	早川	0			0			0	0	TRUE	0	0	TRUE	0
A90-A99	8831000	7	オニオニオン熱	915	日馬	早川	0			0			0	0	TRUE	0	0	TRUE	0
A90-A99	8840032	15	ベネズエラ馬脳脊髄炎ウイルス病	916	日馬	早川	0			0			0	0	TRUE	0	0	TRUE	0
A90-A99	8838388	5	西ナイル熱	917	日馬	早川	0			0			0	0	TRUE	0	0	TRUE	0
A90-A99	8840978	7	リフトバレー熱	918	日馬	早川	0			0			0	0	TRUE	0	0	TRUE	0
A90-A99	8831424	6	蚊媒介出血熱	919	日馬	早川	0			0			0	0	TRUE	0	0	TRUE	0
A90-A99	8839857	5	ブワンバ熱	921	日馬	早川	0			0			0	0	TRUE	0	0	TRUE	0
A90-A99	8848910	9	ジカウイルス感染症	920	日馬	早川	0			0			0	0	TRUE	0	0	TRUE	0
A90-A99	8831423	8	蚊媒介ウイルス熱	922	日馬	早川	0			0			0	0	TRUE	0	0	TRUE	0
A90-A99	8831008	11	オロプーシェウイルス病	923	日馬	早川	0			0			0	0	TRUE	0	0	TRUE	0
A90-A99	8840435	3	三日熱	924	日馬	早川	0			0			0	0	TRUE	0	0	TRUE	0
A90-A99	8833878	7	コロラドだに熱	925	日馬	早川	0			0			0	0	TRUE	0	0	TRUE	0
A90-A99	8835718	11	水疱性口内炎ウイルス病	927	日馬	早川	0			0			0	0	TRUE	0	0	TRUE	0
A90-A99	8847704	12	重症熱性血小板減少症候群	926	日馬	早川	0			0			0	0	TRUE	0	0	TRUE	0
A90-A99	8830375	10	アルボウイルス感染症	928	日馬	早川	0			0			0	0	TRUE	0	0	TRUE	0
A90-A99	8835145	4	森林黄熱	929	日馬	早川	0			0			0	0	TRUE	0	0	TRUE	0
A90-A99	8838205	4	都市黄熱	930	日馬	早川	0			0			0	0	TRUE	0	0	TRUE	0
A90-A99	8830973	2	黄熱	931	日馬	早川	0			0			0	0	TRUE	0	0	TRUE	0
A90-A99	8830358	9	アルゼンチン出血熱	932	日馬	早川	0			0			0	0	TRUE	0	0	TRUE	0
A90-A99	8840207	7	ボリビア出血熱	933	日馬	早川	0			0			0	0	TRUE	0	0	TRUE	0
A90-A99	788003	4	ラッサ熱	934	日馬	早川	0			0			0	0	TRUE	0	0	TRUE	0
A90-A99	8843957	7	ブラジル出血熱	935	日馬	早川	0			0			0	0	TRUE	0	0	TRUE	0
A90-A99	8843967	8	ベネズエラ出血熱	936	日馬	早川	0			0			0	0	TRUE	0	0	TRUE	0
A90-A99	8830381	10	アレナウイルス出血熱	937	日馬	早川	0			0			0	0	TRUE	0	0	TRUE	0
A90-A99	8832838	11	クリミヤ・コンゴ出血熱	938	日馬	早川	0			0			0	0	TRUE	0	0	TRUE	0
A90-A99	8831002	7	オムスク出血熱	939	日馬	早川	0			0			0	0	TRUE	0	0	TRUE	0
A90-A99	8832254	9	キャサヌール森林病	940	日馬	早川	0			0			0	0	TRUE	0	0	TRUE	0
A90-A99	8843971	7	マールブルグ病	941	日馬	早川	0			0			0	0	TRUE	0	0	TRUE	0
A90-A99	8830889	6	エボラ出血熱	942	日馬	早川	0			0			0	0	TRUE	0	0	TRUE	0
A90-A99	788010	7	腎症候性出血熱	944	日馬	早川	0			0			0	0	TRUE	0	0	TRUE	0
A90-A99	8831513	6	韓国型出血熱	943	日馬	早川	0			0			0	0	TRUE	0	0	TRUE	0
A90-A99	8840991	6	流行性出血熱	945	日馬	早川	0			0			0	0	TRUE	0	0	TRUE	0
A90-A99	8841238	6	ロシア出血熱	946	日馬	早川	0			0			0	0	TRUE	0	0	TRUE	0
A90-A99	788009	8	ウイルス性出血熱	947	日馬	早川	0			0			0	0	TRUE	0	0	TRUE	0
B00-B09	8831449	9	カポジ水痘様発疹症	948	日馬	早川	0			0			0	0	TRUE	0	0	TRUE	0
B00-B09	8831450	6	カポジ皮膚炎	949	日馬	早川	0			0			0	0	TRUE	0	0	TRUE	0
B00-B09	8839981	11	ヘルペスウイルス性湿疹	950	日馬	早川	0			0			0	0	TRUE	0	0	TRUE	0
B00-B09	547001	5	耳ヘルペス	960	日馬	早川	0			0			0	0	TRUE	0	0	TRUE	0
B00-B09	549005	6	口角ヘルペス	954	日馬	早川	0			0			0	0	TRUE	0	0	TRUE	0
B00-B09	549007	6	口唇ヘルペス	955	日馬	早川	0			0			0	0	TRUE	0	0	TRUE	0
B00-B09	549018	7	鼻下部ヘルペス	958	日馬	早川	0			0			0	0	TRUE	0	0	TRUE	0
B00-B09	549023	8	単純口唇ヘルペス	957	日馬	早川	0			0			0	0	TRUE	0	0	TRUE	0
B00-B09	8832126	6	顔面ヘルペス	951	日馬	早川	0			0			0	0	TRUE	0	0	TRUE	0
B00-B09	8832623	6	胸部ヘルペス	952	日馬	早川	0			0			0	0	TRUE	0	0	TRUE	0
B00-B09	8833015	6	頚部ヘルペス	953	日馬	早川	0			0			0	0	TRUE	0	0	TRUE	0
B00-B09	8834751	7	小水疱性皮膚炎	956	日馬	早川	0			0			0	0	TRUE	0	0	TRUE	0
B00-B09	8839978	12	ヘルペスウイルス性外耳炎	959	日馬	早川	0			0			0	0	TRUE	0	0	TRUE	0
B00-B09	542002	6	口腔ヘルペス	962	日馬	早川	0			0			0	0	TRUE	0	0	TRUE	0
B00-B09	542010	7	ヘルペス口内炎	966	日馬	早川	0			0			0	0	TRUE	0	0	TRUE	0
B00-B09	8833317	15	原発性ヘルペスウイルス性口内炎	961	日馬	早川	0			0			0	0	TRUE	0	0	TRUE	0
B00-B09	8833972	15	再発性ヘルペスウイルス性口内炎	963	日馬	早川	0			0			0	0	TRUE	0	0	TRUE	0
B00-B09	8839974	12	ヘルペスウイルス性咽頭炎	964	日馬	早川	0			0			0	0	TRUE	0	0	TRUE	0
B00-B09	8839982	14	ヘルペスウイルス性歯肉口内炎	965	日馬	早川	0			0			0	0	TRUE	0	0	TRUE	0
B00-B09	8839973	11	ヘルペスウイルス髄膜炎	967	日馬	早川	0			0			0	0	TRUE	0	0	TRUE	0
B00-B09	543002	6	ヘルペス脳炎	972	日馬	早川	0			0			0	0	TRUE	0	0	TRUE	0
B00-B09	8839983	13	ヘルペスウイルス性髄膜脳炎	969	日馬	早川	0			0			0	0	TRUE	0	0	TRUE	0
B00-B09	8839989	11	ヘルペスウイルス脊髄炎	970	日馬	早川	0			0			0	0	TRUE	0	0	TRUE	0
B00-B09	8839990	12	ヘルペスウイルス脳脊髄炎	971	日馬	早川	0			0			0	0	TRUE	0	0	TRUE	0
B00-B09	8848834	6	Ｂウイルス病	968	日馬	早川	0			0			0	0	TRUE	0	0	TRUE	0
B00-B09	544001	7	ヘルペス角膜炎	986	日馬	早川	0			0			0	0	TRUE	0	0	TRUE	0
B00-B09	544007	6	円板状角膜炎	973	日馬	早川	0			0			0	0	TRUE	0	0	TRUE	0
B00-B09	544012	6	樹枝状角膜炎	978	日馬	早川	0			0			0	0	TRUE	0	0	TRUE	0
B00-B09	544014	7	樹枝状角膜潰瘍	979	日馬	早川	0			0			0	0	TRUE	0	0	TRUE	0
B00-B09	3621046	6	急性網膜壊死	976	日馬	早川	0			0			0	0	TRUE	0	0	TRUE	0
B00-B09	3643026	8	桐沢型ぶどう膜炎	977	日馬	早川	0			0			0	0	TRUE	0	0	TRUE	0
B00-B09	8832065	8	眼部単純ヘルペス	975	日馬	早川	0			0			0	0	TRUE	0	0	TRUE	0
B00-B09	8837476	6	地図状角膜炎	980	日馬	早川	0			0			0	0	TRUE	0	0	TRUE	0
B00-B09	8839975	13	ヘルペスウイルス性角結膜炎	981	日馬	早川	0			0			0	0	TRUE	0	0	TRUE	0
B00-B09	8839979	12	ヘルペスウイルス性虹彩炎	982	日馬	早川	0			0			0	0	TRUE	0	0	TRUE	0
B00-B09	8839980	15	ヘルペスウイルス性虹彩毛様体炎	983	日馬	早川	0			0			0	0	TRUE	0	0	TRUE	0
B00-B09	8839984	16	ヘルペスウイルス性前部ぶどう膜炎	984	日馬	早川	0			0			0	0	TRUE	0	0	TRUE	0
B00-B09	8839988	14	ヘルペスウイルス性網脈絡膜炎	985	日馬	早川	0			0			0	0	TRUE	0	0	TRUE	0
B00-B09	8844949	8	眼瞼単純ヘルペス	974	日馬	早川	0			0			0	0	TRUE	0	0	TRUE	0
B00-B09	539017	7	汎発性ヘルペス	987	日馬	早川	0			0			0	0	TRUE	0	0	TRUE	0
B00-B09	8839986	12	ヘルペスウイルス性敗血症	988	日馬	早川	0			0			0	0	TRUE	0	0	TRUE	0
B00-B09	8839976	11	ヘルペスウイルス性肝炎	989	日馬	早川	0			0			0	0	TRUE	0	0	TRUE	0
B00-B09	8839987	13	ヘルペスウイルス性ひょう疽	990	日馬	早川	0			0			0	0	TRUE	0	0	TRUE	0
B00-B09	549002	11	ヘルペスウイルス感染症	993	日馬	早川	0			0			0	0	TRUE	0	0	TRUE	0
B00-B09	549011	9	再発性単純ヘルペス	991	日馬	早川	0			0			0	0	TRUE	0	0	TRUE	0
B00-B09	549014	6	単純ヘルペス	992	日馬	早川	0			0			0	0	TRUE	0	0	TRUE	0
B00-B09	8835696	5	水痘髄膜炎	994	日馬	早川	0			0			0	0	TRUE	0	0	TRUE	0
B00-B09	8835692	6	水痘後脊髄炎	995	日馬	早川	0			0			0	0	TRUE	0	0	TRUE	0
B00-B09	8835693	7	水痘後脳脊髄炎	996	日馬	早川	0			0			0	0	TRUE	0	0	TRUE	0
B00-B09	8835699	4	水痘脳炎	997	日馬	早川	0			0			0	0	TRUE	0	0	TRUE	0
B00-B09	8835700	4	水痘肺炎	998	日馬	早川	0			0			0	0	TRUE	0	0	TRUE	0
B00-B09	8835691	8	水痘後急性扁桃炎	999	日馬	早川	0			0			0	0	TRUE	0	0	TRUE	0
B00-B09	8835697	7	水痘性角結膜炎	1000	日馬	早川	0			0			0	0	TRUE	0	0	TRUE	0
B00-B09	8835698	6	水痘性角膜炎	1001	日馬	早川	0			0			0	0	TRUE	0	0	TRUE	0
B00-B09	8832969	2	鶏痘	1002	日馬	早川	0			0			0	0	TRUE	0	0	TRUE	0
B00-B09	8842189	2	水痘	1003	日馬	早川	0			0			0	0	TRUE	0	0	TRUE	0
B00-B09	8846728	4	成人水痘	1004	日馬	早川	0			0			0	0	TRUE	0	0	TRUE	0
B00-B09	8836929	9	帯状疱疹性髄膜脳炎	1005	日馬	早川	0			0			0	0	TRUE	0	0	TRUE	0
B00-B09	8836930	8	帯状疱疹性脊髄炎	1006	日馬	早川	0			0			0	0	TRUE	0	0	TRUE	0
B00-B09	8836931	7	帯状疱疹性脳炎	1007	日馬	早川	0			0			0	0	TRUE	0	0	TRUE	0
B00-B09	8836932	9	帯状疱疹性脳脊髄炎	1008	日馬	早川	0			0			0	0	TRUE	0	0	TRUE	0
B00-B09	8836928	8	帯状疱疹性髄膜炎	1009	日馬	早川	0			0			0	0	TRUE	0	0	TRUE	0
B00-B09	531001	6	ハント症候群	1016	日馬	早川	0			0			0	0	TRUE	0	0	TRUE	0
B00-B09	531010	8	三叉神経帯状疱疹	1010	日馬	早川	0			0			0	0	TRUE	0	0	TRUE	0
B00-B09	531012	8	帯状疱疹後神経痛	1013	日馬	早川	0			0			0	0	TRUE	0	0	TRUE	0
B00-B09	531013	7	帯状疱疹神経炎	1015	日馬	早川	0			0			0	0	TRUE	0	0	TRUE	0
B00-B09	537002	5	耳帯状疱疹	1018	日馬	早川	0			0			0	0	TRUE	0	0	TRUE	0
B00-B09	8836919	10	帯状疱疹後三叉神経痛	1011	日馬	早川	0			0			0	0	TRUE	0	0	TRUE	0
B00-B09	8836920	15	帯状疱疹後多発性ニューロパチー	1014	日馬	早川	0			0			0	0	TRUE	0	0	TRUE	0
B00-B09	8836921	10	帯状疱疹後膝神経節炎	1012	日馬	早川	0			0			0	0	TRUE	0	0	TRUE	0
B00-B09	8846445	9	不全型ハント症候群	1017	日馬	早川	0			0			0	0	TRUE	0	0	TRUE	0
B00-B09	532003	6	眼瞼ヘルペス	1021	日馬	早川	0			0			0	0	TRUE	0	0	TRUE	0
B00-B09	8831183	6	角膜帯状疱疹	1019	日馬	早川	0			0			0	0	TRUE	0	0	TRUE	0
B00-B09	8831980	6	眼瞼帯状疱疹	1020	日馬	早川	0			0			0	0	TRUE	0	0	TRUE	0
B00-B09	8832064	6	眼部帯状疱疹	1022	日馬	早川	0			0			0	0	TRUE	0	0	TRUE	0
B00-B09	8836922	9	帯状疱疹性角結膜炎	1023	日馬	早川	0			0			0	0	TRUE	0	0	TRUE	0
B00-B09	8836924	8	帯状疱疹性強膜炎	1024	日馬	早川	0			0			0	0	TRUE	0	0	TRUE	0
B00-B09	8836925	8	帯状疱疹性結膜炎	1025	日馬	早川	0			0			0	0	TRUE	0	0	TRUE	0
B00-B09	8836926	8	帯状疱疹性虹彩炎	1026	日馬	早川	0			0			0	0	TRUE	0	0	TRUE	0
B00-B09	8836927	11	帯状疱疹性虹彩毛様体炎	1027	日馬	早川	0			0			0	0	TRUE	0	0	TRUE	0
B00-B09	539018	7	汎発性帯状疱疹	1028	日馬	早川	0			0			0	0	TRUE	0	0	TRUE	0
B00-B09	537003	11	帯状疱疹後ケロイド形成	1029	日馬	早川	0			0			0	0	TRUE	0	0	TRUE	0
B00-B09	8836923	8	帯状疱疹性外耳炎	1030	日馬	早川	0			0			0	0	TRUE	0	0	TRUE	0
B00-B09	539001	7	外陰部帯状疱疹	1032	日馬	早川	0			0			0	0	TRUE	0	0	TRUE	0
B00-B09	539002	6	顔面帯状疱疹	1033	日馬	早川	0			0			0	0	TRUE	0	0	TRUE	0
B00-B09	539006	6	劇症帯状疱疹	1036	日馬	早川	0			0			0	0	TRUE	0	0	TRUE	0
B00-B09	539013	4	帯状疱疹	1039	日馬	早川	0			0			0	0	TRUE	0	0	TRUE	0
B00-B09	8830876	7	壊疽性帯状疱疹	1031	日馬	早川	0			0			0	0	TRUE	0	0	TRUE	0
B00-B09	8832610	6	胸部帯状疱疹	1034	日馬	早川	0			0			0	0	TRUE	0	0	TRUE	0
B00-B09	8832792	6	躯幹帯状疱疹	1035	日馬	早川	0			0			0	0	TRUE	0	0	TRUE	0
B00-B09	8833404	6	口腔帯状疱疹	1037	日馬	早川	0			0			0	0	TRUE	0	0	TRUE	0
B00-B09	8833636	7	後頭部帯状疱疹	1038	日馬	早川	0			0			0	0	TRUE	0	0	TRUE	0
B00-B09	8840831	7	腰殿部帯状疱疹	1040	日馬	早川	0			0			0	0	TRUE	0	0	TRUE	0
B00-B09	8840835	6	腰腹帯状疱疹	1041	日馬	早川	0			0			0	0	TRUE	0	0	TRUE	0
B00-B09	509003	2	痘瘡	1042	日馬	早川	0			0			0	0	TRUE	0	0	TRUE	0
B00-B09	8834037	3	サル痘	1043	日馬	早川	0			0			0	0	TRUE	0	0	TRUE	0
B00-B09	8840242	5	麻疹脊髄炎	1044	日馬	早川	0			0			0	0	TRUE	0	0	TRUE	0
B00-B09	8840243	4	麻疹脳炎	1045	日馬	早川	0			0			0	0	TRUE	0	0	TRUE	0
B00-B09	8840244	6	麻疹脳脊髄炎	1046	日馬	早川	0			0			0	0	TRUE	0	0	TRUE	0
B00-B09	8840237	5	麻疹髄膜炎	1047	日馬	早川	0			0			0	0	TRUE	0	0	TRUE	0
B00-B09	551002	4	麻疹肺炎	1048	日馬	早川	0			0			0	0	TRUE	0	0	TRUE	0
B00-B09	8840241	6	麻疹性中耳炎	1049	日馬	早川	0			0			0	0	TRUE	0	0	TRUE	0
B00-B09	8840238	7	麻疹性角結膜炎	1050	日馬	早川	0			0			0	0	TRUE	0	0	TRUE	0
B00-B09	8840239	6	麻疹性角膜炎	1051	日馬	早川	0			0			0	0	TRUE	0	0	TRUE	0
B00-B09	8840240	6	麻疹性結膜炎	1052	日馬	早川	0			0			0	0	TRUE	0	0	TRUE	0
B00-B09	559003	5	非定型麻疹	1053	日馬	早川	0			0			0	0	TRUE	0	0	TRUE	0
B00-B09	559004	2	麻疹	1054	日馬	早川	0			0			0	0	TRUE	0	0	TRUE	0
B00-B09	8839609	5	風疹髄膜炎	1055	日馬	早川	0			0			0	0	TRUE	0	0	TRUE	0
B00-B09	8839611	7	風疹性髄膜脳炎	1056	日馬	早川	0			0			0	0	TRUE	0	0	TRUE	0
B00-B09	8839613	5	風疹脊髄炎	1057	日馬	早川	0			0			0	0	TRUE	0	0	TRUE	0
B00-B09	8839614	4	風疹脳炎	1058	日馬	早川	0			0			0	0	TRUE	0	0	TRUE	0
B00-B09	8839615	6	風疹脳脊髄炎	1059	日馬	早川	0			0			0	0	TRUE	0	0	TRUE	0
B00-B09	8839610	6	風疹性関節炎	1060	日馬	早川	0			0			0	0	TRUE	0	0	TRUE	0
B00-B09	8839612	5	風疹性肺炎	1061	日馬	早川	0			0			0	0	TRUE	0	0	TRUE	0
B00-B09	569001	2	風疹	1062	日馬	早川	0			0			0	0	TRUE	0	0	TRUE	0
B00-B09	781004	7	ウイルス性疣贅	1065	日馬	早川	0			0			0	0	TRUE	0	0	TRUE	0
B00-B09	781008	5	感染性疣贅	1069	日馬	早川	0			0			0	0	TRUE	0	0	TRUE	0
B00-B09	781012	4	糸状疣贅	1073	日馬	早川	0			0			0	0	TRUE	0	0	TRUE	0
B00-B09	781015	5	尋常性疣贅	1075	日馬	早川	0			0			0	0	TRUE	0	0	TRUE	0
B00-B09	781019	5	青年性疣贅	1076	日馬	早川	0			0			0	0	TRUE	0	0	TRUE	0
B00-B09	781020	6	青年扁平疣贅	1077	日馬	早川	0			0			0	0	TRUE	0	0	TRUE	0
B00-B09	781025	4	足底疣贅	1078	日馬	早川	0			0			0	0	TRUE	0	0	TRUE	0
B00-B09	781032	4	扁平疣贅	1081	日馬	早川	0			0			0	0	TRUE	0	0	TRUE	0
B00-B09	781034	2	疣贅	1084	日馬	早川	0			0			0	0	TRUE	0	0	TRUE	0
B00-B09	781039	14	ヒトパピローマウイルス感染症	1080	日馬	早川	0			0			0	0	TRUE	0	0	TRUE	0
B00-B09	8841343	5	ミルメシア	1083	日馬	早川	0			0			0	0	TRUE	0	0	TRUE	0
B00-B09	8844632	5	下顎部疣贅	1066	日馬	早川	0			0			0	0	TRUE	0	0	TRUE	0
B00-B09	8844633	5	下眼瞼疣贅	1067	日馬	早川	0			0			0	0	TRUE	0	0	TRUE	0
B00-B09	8844634	5	化膿性疣贅	1068	日馬	早川	0			0			0	0	TRUE	0	0	TRUE	0
B00-B09	8844640	4	眼瞼疣贅	1071	日馬	早川	0			0			0	0	TRUE	0	0	TRUE	0
B00-B09	8844641	4	顔面疣贅	1072	日馬	早川	0			0			0	0	TRUE	0	0	TRUE	0
B00-B09	8844643	4	膝窩疣贅	1074	日馬	早川	0			0			0	0	TRUE	0	0	TRUE	0
B00-B09	8844650	5	単純性疣贅	1079	日馬	早川	0			0			0	0	TRUE	0	0	TRUE	0
B00-B09	8848319	10	陰茎ボーエン様丘疹症	1063	日馬	早川	0			0			0	0	TRUE	0	0	TRUE	0
B00-B09	8848320	11	陰のうボーエン様丘疹症	1064	日馬	早川	0			0			0	0	TRUE	0	0	TRUE	0
B00-B09	8848324	11	外陰部ボーエン様丘疹症	1070	日馬	早川	0			0			0	0	TRUE	0	0	TRUE	0
B00-B09	8848414	8	ボーエン様丘疹症	1082	日馬	早川	0			0			0	0	TRUE	0	0	TRUE	0
B00-B09	8830779	9	ウォルフウイルス病	1085	日馬	早川	0			0			0	0	TRUE	0	0	TRUE	0
B00-B09	8832775	2	牛痘	1086	日馬	早川	0			0			0	0	TRUE	0	0	TRUE	0
B00-B09	8841272	5	ワクチニア	1087	日馬	早川	0			0			0	0	TRUE	0	0	TRUE	0
B00-B09	780002	6	伝染性軟属腫	1088	日馬	早川	0			0			0	0	TRUE	0	0	TRUE	0
B00-B09	780004	6	伝染性軟疣腫	1089	日馬	早川	0			0			0	0	TRUE	0	0	TRUE	0
B00-B09	8838208	6	突発性発疹症	1091	日馬	早川	0			0			0	0	TRUE	0	0	TRUE	0
B00-B09	8848771	9	突発性発疹関連脳症	1090	日馬	早川	0			0			0	0	TRUE	0	0	TRUE	0
B00-B09	570002	5	伝染性紅斑	1093	日馬	早川	0			0			0	0	TRUE	0	0	TRUE	0
B00-B09	570004	6	スチッケル病	1092	日馬	早川	0			0			0	0	TRUE	0	0	TRUE	0
B00-B09	743002	4	手足口病	1094	日馬	早川	0			0			0	0	TRUE	0	0	TRUE	0
B00-B09	740002	7	アフタ性咽頭炎	1096	日馬	早川	0			0			0	0	TRUE	0	0	TRUE	0
B00-B09	740003	13	コクサッキーウイルス咽頭炎	1098	日馬	早川	0			0			0	0	TRUE	0	0	TRUE	0
B00-B09	740004	7	ヘルパンギーナ	1100	日馬	早川	0			0			0	0	TRUE	0	0	TRUE	0
B00-B09	8830284	8	アフタ性アンギナ	1095	日馬	早川	0			0			0	0	TRUE	0	0	TRUE	0
B00-B09	8830925	15	エンテロウイルス性水疱性咽頭炎	1097	日馬	早川	0			0			0	0	TRUE	0	0	TRUE	0
B00-B09	8835714	6	水疱性咽頭炎	1099	日馬	早川	0			0			0	0	TRUE	0	0	TRUE	0
B00-B09	8830926	18	エンテロウイルス性リンパ結節性咽頭炎	1101	日馬	早川	0			0			0	0	TRUE	0	0	TRUE	0
B00-B09	8833565	3	口蹄疫	1102	日馬	早川	0			0			0	0	TRUE	0	0	TRUE	0
B00-B09	8836995	12	タナポックスウイルス疾患	1103	日馬	早川	0			0			0	0	TRUE	0	0	TRUE	0
B00-B09	8840740	12	ヤバポックスウイルス疾患	1104	日馬	早川	0			0			0	0	TRUE	0	0	TRUE	0
B00-B09	579001	8	ウイルス性中毒疹	1105	日馬	早川	0			0			0	0	TRUE	0	0	TRUE	0
B00-B09	8830757	8	ウイルス性粘膜疹	1106	日馬	早川	0			0			0	0	TRUE	0	0	TRUE	0
B00-B09	8830760	8	ウイルス性皮膚炎	1107	日馬	早川	0			0			0	0	TRUE	0	0	TRUE	0
B00-B09	8830762	7	ウイルス性発疹	1108	日馬	早川	0			0			0	0	TRUE	0	0	TRUE	0
B00-B09	8839114	3	ばら疹	1109	日馬	早川	0			0			0	0	TRUE	0	0	TRUE	0
B15-B19	8842150	15	急性Ａ型肝炎・肝性昏睡合併あり	1111	日馬	早川	0			0			0	0	TRUE	0	0	TRUE	0
B15-B19	8846073	6	Ａ型劇症肝炎	1110	日馬	早川	0			0			0	0	TRUE	0	0	TRUE	0
B15-B19	701001	4	Ａ型肝炎	1112	日馬	早川	0			0			0	0	TRUE	0	0	TRUE	0
B15-B19	8842151	15	急性Ｂ型肝炎・肝性昏睡合併あり	1113	日馬	早川	0			0			0	0	TRUE	0	0	TRUE	0
B15-B19	703002	4	Ｂ型肝炎	1114	日馬	早川	0			0			0	0	TRUE	0	0	TRUE	0
B15-B19	703021	6	Ｂ型急性肝炎	1117	日馬	早川	0			0			0	0	TRUE	0	0	TRUE	0
B15-B19	8830062	10	Ｂ型肝炎ウイルス感染	1115	日馬	早川	0			0			0	0	TRUE	0	0	TRUE	0
B15-B19	8830063	6	Ｂ型劇症肝炎	1118	日馬	早川	0			0			0	0	TRUE	0	0	TRUE	0
B15-B19	8830087	8	ＨＢウイルス腎症	1119	日馬	早川	0			0			0	0	TRUE	0	0	TRUE	0
B15-B19	8848430	12	Ｂ型肝炎ウイルス性関節炎	1116	日馬	早川	0			0			0	0	TRUE	0	0	TRUE	0
B15-B19	703024	6	Ｃ型急性肝炎	1120	日馬	早川	0			0			0	0	TRUE	0	0	TRUE	0
B15-B19	8830090	8	ＨＣウイルス腎症	1122	日馬	早川	0			0			0	0	TRUE	0	0	TRUE	0
B15-B19	8846074	6	Ｃ型劇症肝炎	1121	日馬	早川	0			0			0	0	TRUE	0	0	TRUE	0
B15-B19	703027	4	Ｅ型肝炎	1123	日馬	早川	0			0			0	0	TRUE	0	0	TRUE	0
B15-B19	8846075	6	Ｅ型劇症肝炎	1124	日馬	早川	0			0			0	0	TRUE	0	0	TRUE	0
B15-B19	703026	4	Ｄ型肝炎	1125	日馬	早川	0			0			0	0	TRUE	0	0	TRUE	0
B15-B19	703003	6	Ｂ型慢性肝炎	1129	日馬	早川	0			0			0	0	TRUE	0	0	TRUE	0
B15-B19	8843999	5	Ｂ型肝硬変	1126	日馬	早川	0			0			0	0	TRUE	0	0	TRUE	0
B15-B19	8848181	8	Ｂ型代償性肝硬変	1127	日馬	早川	0			0			0	0	TRUE	0	0	TRUE	0
B15-B19	8848182	9	Ｂ型非代償性肝硬変	1128	日馬	早川	0			0			0	0	TRUE	0	0	TRUE	0
B15-B19	703022	4	Ｃ型肝炎	1130	日馬	早川	0			0			0	0	TRUE	0	0	TRUE	0
B15-B19	703025	6	Ｃ型慢性肝炎	1136	日馬	早川	0			0			0	0	TRUE	0	0	TRUE	0
B15-B19	8842154	10	Ｃ型肝炎ウイルス感染	1131	日馬	早川	0			0			0	0	TRUE	0	0	TRUE	0
B15-B19	8844002	5	Ｃ型肝硬変	1133	日馬	早川	0			0			0	0	TRUE	0	0	TRUE	0
B15-B19	8848184	8	Ｃ型代償性肝硬変	1134	日馬	早川	0			0			0	0	TRUE	0	0	TRUE	0
B15-B19	8848185	9	Ｃ型非代償性肝硬変	1135	日馬	早川	0			0			0	0	TRUE	0	0	TRUE	0
B15-B19	8848433	12	Ｃ型肝炎ウイルス性関節炎	1132	日馬	早川	0			0			0	0	TRUE	0	0	TRUE	0
B15-B19	8840305	8	慢性ウイルス肝炎	1137	日馬	早川	0			0			0	0	TRUE	0	0	TRUE	0
B15-B19	703012	5	輸血後肝炎	1143	日馬	早川	0			0			0	0	TRUE	0	0	TRUE	0
B15-B19	703014	6	輸血後肝障害	1144	日馬	早川	0			0			0	0	TRUE	0	0	TRUE	0
B15-B19	5700002	4	劇症肝炎	1141	日馬	早川	0			0			0	0	TRUE	0	0	TRUE	0
B15-B19	8830743	13	ウイルス肝炎感染後関節障害	1138	日馬	早川	0			0			0	0	TRUE	0	0	TRUE	0
B15-B19	8830747	7	ウイルス性肝炎	1139	日馬	早川	0			0			0	0	TRUE	0	0	TRUE	0
B15-B19	8832284	9	急性ウイルス性肝炎	1140	日馬	早川	0			0			0	0	TRUE	0	0	TRUE	0
B15-B19	8835333	6	術後急性肝炎	1142	日馬	早川	0			0			0	0	TRUE	0	0	TRUE	0
B20-B24	8843639	11	ＨＩＶ非結核性抗酸菌症	1145	日馬	早川	0			0			0	0	TRUE	0	0	TRUE	0
B20-B24	8830096	16	ＨＩＶサイトメガロウイルス感染症	1146	日馬	早川	0			0			0	0	TRUE	0	0	TRUE	0
B20-B24	8849060	14	ＨＩＶヘルペスウイルス感染症	1147	日馬	早川	0			0			0	0	TRUE	0	0	TRUE	0
B20-B24	8830094	8	ＨＩＶカンジダ病	1148	日馬	早川	0			0			0	0	TRUE	0	0	TRUE	0
B20-B24	8830092	8	ＨＩＶカリニ肺炎	1149	日馬	早川	0			0			0	0	TRUE	0	0	TRUE	0
B20-B24	8830091	8	ＨＩＶカポジ肉腫	1150	日馬	早川	0			0			0	0	TRUE	0	0	TRUE	0
B20-B24	8830099	12	ＨＩＶバーキットリンパ腫	1151	日馬	早川	0			0			0	0	TRUE	0	0	TRUE	0
B20-B24	8830100	12	ＨＩＶ非ホジキンリンパ腫	1152	日馬	早川	0			0			0	0	TRUE	0	0	TRUE	0
B20-B24	8830098	5	ＨＩＶ脳症	1154	日馬	早川	0			0			0	0	TRUE	0	0	TRUE	0
B20-B24	8845516	10	ＨＩＶ感染症の認知症	1153	日馬	早川	0			0			0	0	TRUE	0	0	TRUE	0
B20-B24	8830093	8	ＨＩＶ間質性肺炎	1155	日馬	早川	0			0			0	0	TRUE	0	0	TRUE	0
B20-B24	8835763	4	スリム病	1156	日馬	早川	0			0			0	0	TRUE	0	0	TRUE	0
B20-B24	8832271	10	急性ＨＩＶ感染症候群	1157	日馬	早川	0			0			0	0	TRUE	0	0	TRUE	0
B20-B24	8830097	5	ＨＩＶ腎症	1158	日馬	早川	0			0			0	0	TRUE	0	0	TRUE	0
B20-B24	8844004	6	ＨＩＶ網膜症	1159	日馬	早川	0			0			0	0	TRUE	0	0	TRUE	0
B20-B24	798002	6	ＨＩＶ感染症	1165	日馬	早川	0			0			0	0	TRUE	0	0	TRUE	0
B20-B24	2793007	10	後天性免疫不全症候群	1166	日馬	早川	0			0			0	0	TRUE	0	0	TRUE	0
B20-B24	2793011	4	ＡＩＤＳ	1160	日馬	早川	0			0			0	0	TRUE	0	0	TRUE	0
B20-B24	7712015	9	新生児ＨＩＶ感染症	1167	日馬	早川	0			0			0	0	TRUE	0	0	TRUE	0
B20-B24	8830055	9	ＡＩＤＳ関連症候群	1161	日馬	早川	0			0			0	0	TRUE	0	0	TRUE	0
B20-B24	8842156	5	ＨＩＶ感染	1164	日馬	早川	0			0			0	0	TRUE	0	0	TRUE	0
B20-B24	8847287	8	ＨＩＶ－１感染症	1162	日馬	早川	0			0			0	0	TRUE	0	0	TRUE	0
B20-B24	8847288	8	ＨＩＶ－２感染症	1163	日馬	早川	0			0			0	0	TRUE	0	0	TRUE	0
B25-B34	8833956	12	サイトメガロウイルス肺炎	1168	日馬	早川	0			0			0	0	TRUE	0	0	TRUE	0
B25-B34	8833950	13	サイトメガロウイルス性肝炎	1169	日馬	早川	0			0			0	0	TRUE	0	0	TRUE	0
B25-B34	8833951	13	サイトメガロウイルス性膵炎	1170	日馬	早川	0			0			0	0	TRUE	0	0	TRUE	0
B25-B34	8833953	13	サイトメガロウイルス脊髄炎	1171	日馬	早川	0			0			0	0	TRUE	0	0	TRUE	0
B25-B34	8833954	12	サイトメガロウイルス脳炎	1173	日馬	早川	0			0			0	0	TRUE	0	0	TRUE	0
B25-B34	8833955	14	サイトメガロウイルス脳脊髄炎	1174	日馬	早川	0			0			0	0	TRUE	0	0	TRUE	0
B25-B34	8833957	15	サイトメガロウイルス網脈絡膜炎	1176	日馬	早川	0			0			0	0	TRUE	0	0	TRUE	0
B25-B34	8843066	12	サイトメガロウイルス腸炎	1172	日馬	早川	0			0			0	0	TRUE	0	0	TRUE	0
B25-B34	8844055	13	サイトメガロウイルス網膜炎	1175	日馬	早川	0			0			0	0	TRUE	0	0	TRUE	0
B25-B34	8833949	13	サイトメガロウイルス感染症	1177	日馬	早川	0			0			0	0	TRUE	0	0	TRUE	0
B25-B34	8840515	7	ムンプス精巣炎	1178	日馬	早川	0			0			0	0	TRUE	0	0	TRUE	0
B25-B34	721003	7	ムンプス髄膜炎	1179	日馬	早川	0			0			0	0	TRUE	0	0	TRUE	0
B25-B34	8840516	7	ムンプス脊髄炎	1180	日馬	早川	0			0			0	0	TRUE	0	0	TRUE	0
B25-B34	8840518	6	ムンプス脳炎	1181	日馬	早川	0			0			0	0	TRUE	0	0	TRUE	0
B25-B34	8840519	8	ムンプス脳脊髄炎	1182	日馬	早川	0			0			0	0	TRUE	0	0	TRUE	0
B25-B34	8840514	6	ムンプス膵炎	1183	日馬	早川	0			0			0	0	TRUE	0	0	TRUE	0
B25-B34	722004	6	ムンプス難聴	1189	日馬	早川	0			0			0	0	TRUE	0	0	TRUE	0
B25-B34	8840509	6	ムンプス肝炎	1184	日馬	早川	0			0			0	0	TRUE	0	0	TRUE	0
B25-B34	8840510	7	ムンプス関節炎	1185	日馬	早川	0			0			0	0	TRUE	0	0	TRUE	0
B25-B34	8840511	7	ムンプス心筋炎	1186	日馬	早川	0			0			0	0	TRUE	0	0	TRUE	0
B25-B34	8840513	6	ムンプス腎炎	1187	日馬	早川	0			0			0	0	TRUE	0	0	TRUE	0
B25-B34	8840517	14	ムンプス多発性ニューロパチー	1188	日馬	早川	0			0			0	0	TRUE	0	0	TRUE	0
B25-B34	8840520	7	ムンプス卵巣炎	1190	日馬	早川	0			0			0	0	TRUE	0	0	TRUE	0
B25-B34	729002	4	ムンプス	1191	日馬	早川	0			0			0	0	TRUE	0	0	TRUE	0
B25-B34	729004	7	流行性耳下腺炎	1192	日馬	早川	0			0			0	0	TRUE	0	0	TRUE	0
B25-B34	8832072	15	ガンマヘルペスウイルス性単核症	1195	日馬	早川	0			0			0	0	TRUE	0	0	TRUE	0
B25-B34	8843023	8	ＥＢウイルス肝炎	1193	日馬	早川	0			0			0	0	TRUE	0	0	TRUE	0
B25-B34	8847914	12	ＥＢウイルス伝染性単核症	1194	日馬	早川	0			0			0	0	TRUE	0	0	TRUE	0
B25-B34	8833952	14	サイトメガロウイルス性単核症	1196	日馬	早川	0			0			0	0	TRUE	0	0	TRUE	0
B25-B34	759001	2	腺熱	1197	日馬	早川	0			0			0	0	TRUE	0	0	TRUE	0
B25-B34	759010	6	伝染性単核症	1199	日馬	早川	0			0			0	0	TRUE	0	0	TRUE	0
B25-B34	8837106	7	単球性アンギナ	1198	日馬	早川	0			0			0	0	TRUE	0	0	TRUE	0
B25-B34	8837975	9	伝染性単核症髄膜炎	1200	日馬	早川	0			0			0	0	TRUE	0	0	TRUE	0
B25-B34	8837976	15	伝染性単核症多発ニューロパチー	1201	日馬	早川	0			0			0	0	TRUE	0	0	TRUE	0
B25-B34	771001	7	流行性角結膜炎	1202	日馬	早川	0			0			0	0	TRUE	0	0	TRUE	0
B25-B34	8830268	10	アデノウイルス結膜炎	1203	日馬	早川	0			0			0	0	TRUE	0	0	TRUE	0
B25-B34	8835650	8	水泳プール結膜炎	1204	日馬	早川	0			0			0	0	TRUE	0	0	TRUE	0
B25-B34	772004	5	咽頭結膜熱	1205	日馬	早川	0			0			0	0	TRUE	0	0	TRUE	0
B25-B34	8832369	8	急性出血性結膜炎	1206	日馬	早川	0			0			0	0	TRUE	0	0	TRUE	0
B25-B34	8838412	11	ニューキャッスル結膜炎	1207	日馬	早川	0			0			0	0	TRUE	0	0	TRUE	0
B25-B34	8840990	6	流行性結膜炎	1208	日馬	早川	0			0			0	0	TRUE	0	0	TRUE	0
B25-B34	8840989	6	流行性胸膜痛	1209	日馬	早川	0			0			0	0	TRUE	0	0	TRUE	0
B25-B34	8840992	8	流行性多発関節炎	1210	日馬	早川	0			0			0	0	TRUE	0	0	TRUE	0
B25-B34	8830752	7	ウイルス性心炎	1211	日馬	早川	0			0			0	0	TRUE	0	0	TRUE	0
B25-B34	8833757	13	コクサッキーウイルス心筋炎	1212	日馬	早川	0			0			0	0	TRUE	0	0	TRUE	0
B25-B34	8833758	14	コクサッキーウイルス心内膜炎	1213	日馬	早川	0			0			0	0	TRUE	0	0	TRUE	0
B25-B34	8833759	8	コクサッキー心炎	1214	日馬	早川	0			0			0	0	TRUE	0	0	TRUE	0
B25-B34	8833760	9	コクサッキー心膜炎	1215	日馬	早川	0			0			0	0	TRUE	0	0	TRUE	0
B25-B34	798003	9	ＨＴＬＶ－１感染症	1216	日馬	早川	0			0			0	0	TRUE	0	0	TRUE	0
B25-B34	8841170	10	レトロウイルス感染症	1218	日馬	早川	0			0			0	0	TRUE	0	0	TRUE	0
B25-B34	8844005	11	ＨＴＬＶ－１ぶどう膜炎	1217	日馬	早川	0			0			0	0	TRUE	0	0	TRUE	0
B25-B34	8830162	8	アウジェスキー病	1220	日馬	早川	0			0			0	0	TRUE	0	0	TRUE	0
B25-B34	8833755	12	コクサッキーウイルス肝炎	1221	日馬	早川	0			0			0	0	TRUE	0	0	TRUE	0
B25-B34	8842254	9	ＥＢウイルス感染症	1219	日馬	早川	0			0			0	0	TRUE	0	0	TRUE	0
B25-B34	790001	10	アデノウイルス感染症	1222	日馬	早川	0			0			0	0	TRUE	0	0	TRUE	0
B25-B34	791001	10	エコーウイルス感染症	1223	日馬	早川	0			0			0	0	TRUE	0	0	TRUE	0
B25-B34	792001	13	コクサッキーウイルス感染症	1225	日馬	早川	0			0			0	0	TRUE	0	0	TRUE	0
B25-B34	798001	11	エンテロウイルス感染症	1224	日馬	早川	0			0			0	0	TRUE	0	0	TRUE	0
B25-B34	8833876	10	コロナウイルス感染症	1226	日馬	早川	0			0			0	0	TRUE	0	0	TRUE	0
B25-B34	8848616	8	中東呼吸器症候群	1227	日馬	早川	0			0			0	0	TRUE	0	0	TRUE	0
B25-B34	8839169	10	パルボウイルス感染症	1228	日馬	早川	0			0			0	0	TRUE	0	0	TRUE	0
B25-B34	8839154	11	パポーバウイルス感染症	1229	日馬	早川	0			0			0	0	TRUE	0	0	TRUE	0
B25-B34	793001	9	リノウイルス感染症	1235	日馬	早川	0			0			0	0	TRUE	0	0	TRUE	0
B25-B34	799008	9	ＲＳウイルス感染症	1230	日馬	早川	0			0			0	0	TRUE	0	0	TRUE	0
B25-B34	8845474	16	パラインフルエンザウイルス感染症	1232	日馬	早川	0			0			0	0	TRUE	0	0	TRUE	0
B25-B34	8847901	15	ヒトメタニューモウイルス感染症	1234	日馬	早川	0			0			0	0	TRUE	0	0	TRUE	0
B25-B34	8848221	12	ヒトパレコウイルス感染症	1233	日馬	早川	0			0			0	0	TRUE	0	0	TRUE	0
B25-B34	8848687	8	ＲＳウイルス脳症	1231	日馬	早川	0			0			0	0	TRUE	0	0	TRUE	0
B25-B34	799001	7	ウイルス感染症	1236	日馬	早川	0			0			0	0	TRUE	0	0	TRUE	0
B25-B34	3640001	10	ウイルス性ぶどう膜炎	1241	日馬	早川	0			0			0	0	TRUE	0	0	TRUE	0
B25-B34	3702002	10	ウイルス性表層角膜炎	1240	日馬	早川	0			0			0	0	TRUE	0	0	TRUE	0
B25-B34	8830745	6	ウイルス血症	1237	日馬	早川	0			0			0	0	TRUE	0	0	TRUE	0
B25-B34	8830748	8	ウイルス性関節炎	1238	日馬	早川	0			0			0	0	TRUE	0	0	TRUE	0
B25-B34	8830759	8	ウイルス性敗血症	1239	日馬	早川	0			0			0	0	TRUE	0	0	TRUE	0
B35-B49	1100003	4	顔面白癬	1242	日馬	早川	0			0			0	0	TRUE	0	0	TRUE	0
B35-B49	1100006	4	頭部白癬	1244	日馬	早川	0			0			0	0	TRUE	0	0	TRUE	0
B35-B49	1100007	5	白癬性毛瘡	1246	日馬	早川	0			0			0	0	TRUE	0	0	TRUE	0
B35-B49	8833208	6	ケルスス禿瘡	1243	日馬	早川	0			0			0	0	TRUE	0	0	TRUE	0
B35-B49	8838172	2	禿瘡	1245	日馬	早川	0			0			0	0	TRUE	0	0	TRUE	0
B35-B49	8839214	4	ひげ白癬	1247	日馬	早川	0			0			0	0	TRUE	0	0	TRUE	0
B35-B49	1101002	5	手指爪白癬	1249	日馬	早川	0			0			0	0	TRUE	0	0	TRUE	0
B35-B49	1101003	4	足爪白癬	1248	日馬	早川	0			0			0	0	TRUE	0	0	TRUE	0
B35-B49	8837847	3	爪白癬	1250	日馬	早川	0			0			0	0	TRUE	0	0	TRUE	0
B35-B49	1102003	6	手汗疱状白癬	1253	日馬	早川	0			0			0	0	TRUE	0	0	TRUE	0
B35-B49	1102005	3	手白癬	1254	日馬	早川	0			0			0	0	TRUE	0	0	TRUE	0
B35-B49	8834183	4	指間白癬	1251	日馬	早川	0			0			0	0	TRUE	0	0	TRUE	0
B35-B49	8834625	4	手掌白癬	1252	日馬	早川	0			0			0	0	TRUE	0	0	TRUE	0
B35-B49	1104009	7	趾間汗疱状白癬	1258	日馬	早川	0			0			0	0	TRUE	0	0	TRUE	0
B35-B49	1104012	4	趾部白癬	1260	日馬	早川	0			0			0	0	TRUE	0	0	TRUE	0
B35-B49	1109010	5	汗疱状白癬	1257	日馬	早川	0			0			0	0	TRUE	0	0	TRUE	0
B35-B49	8830230	6	足汗疱状白癬	1255	日馬	早川	0			0			0	0	TRUE	0	0	TRUE	0
B35-B49	8834184	4	趾間白癬	1259	日馬	早川	0			0			0	0	TRUE	0	0	TRUE	0
B35-B49	8836770	3	足白癬	1256	日馬	早川	0			0			0	0	TRUE	0	0	TRUE	0
B35-B49	1105003	4	体部白癬	1264	日馬	早川	0			0			0	0	TRUE	0	0	TRUE	0
B35-B49	8830845	7	腋窩浅在性白癬	1261	日馬	早川	0			0			0	0	TRUE	0	0	TRUE	0
B35-B49	8832621	4	胸部白癬	1262	日馬	早川	0			0			0	0	TRUE	0	0	TRUE	0
B35-B49	8833013	4	頚部白癬	1263	日馬	早川	0			0			0	0	TRUE	0	0	TRUE	0
B35-B49	8839741	4	腹部白癬	1265	日馬	早川	0			0			0	0	TRUE	0	0	TRUE	0
B35-B49	8831241	3	渦状癬	1266	日馬	早川	0			0			0	0	TRUE	0	0	TRUE	0
B35-B49	1103011	4	股部白癬	1269	日馬	早川	0			0			0	0	TRUE	0	0	TRUE	0
B35-B49	1103016	4	殿部白癬	1271	日馬	早川	0			0			0	0	TRUE	0	0	TRUE	0
B35-B49	1103018	4	肛囲白癬	1267	日馬	早川	0			0			0	0	TRUE	0	0	TRUE	0
B35-B49	8833854	4	股部頑癬	1268	日馬	早川	0			0			0	0	TRUE	0	0	TRUE	0
B35-B49	8836797	5	鼡径部白癬	1270	日馬	早川	0			0			0	0	TRUE	0	0	TRUE	0
B35-B49	8840850	4	腰部白癬	1272	日馬	早川	0			0			0	0	TRUE	0	0	TRUE	0
B35-B49	1103017	5	汎発性頑癬	1277	日馬	早川	0			0			0	0	TRUE	0	0	TRUE	0
B35-B49	1106004	5	深在性白癬	1275	日馬	早川	0			0			0	0	TRUE	0	0	TRUE	0
B35-B49	1108002	4	四肢白癬	1274	日馬	早川	0			0			0	0	TRUE	0	0	TRUE	0
B35-B49	1109008	7	角質増殖型白癬	1273	日馬	早川	0			0			0	0	TRUE	0	0	TRUE	0
B35-B49	8838927	7	白癬菌性肉芽腫	1276	日馬	早川	0			0			0	0	TRUE	0	0	TRUE	0
B35-B49	8839030	5	汎発性白癬	1278	日馬	早川	0			0			0	0	TRUE	0	0	TRUE	0
B35-B49	8840245	8	マジョッキ肉芽腫	1279	日馬	早川	0			0			0	0	TRUE	0	0	TRUE	0
B35-B49	1103009	2	頑癬	1283	日馬	早川	0			0			0	0	TRUE	0	0	TRUE	0
B35-B49	1109007	2	黄癬	1281	日馬	早川	0			0			0	0	TRUE	0	0	TRUE	0
B35-B49	1109009	6	感染性白癬症	1282	日馬	早川	0			0			0	0	TRUE	0	0	TRUE	0
B35-B49	1109015	5	湿疹状白癬	1284	日馬	早川	0			0			0	0	TRUE	0	0	TRUE	0
B35-B49	1109019	5	水疱性白癬	1285	日馬	早川	0			0			0	0	TRUE	0	0	TRUE	0
B35-B49	1109031	6	皮膚糸状菌症	1288	日馬	早川	0			0			0	0	TRUE	0	0	TRUE	0
B35-B49	8830427	4	異型白癬	1280	日馬	早川	0			0			0	0	TRUE	0	0	TRUE	0
B35-B49	8838220	7	トリコフィチア	1286	日馬	早川	0			0			0	0	TRUE	0	0	TRUE	0
B35-B49	8838926	2	白癬	1287	日馬	早川	0			0			0	0	TRUE	0	0	TRUE	0
B35-B49	8839411	6	表在性白癬症	1289	日馬	早川	0			0			0	0	TRUE	0	0	TRUE	0
B35-B49	8837979	2	癜風	1290	日馬	早川	0			0			0	0	TRUE	0	0	TRUE	0
B35-B49	8833766	2	黒癬	1291	日馬	早川	0			0			0	0	TRUE	0	0	TRUE	0
B35-B49	8838919	3	白砂毛	1292	日馬	早川	0			0			0	0	TRUE	0	0	TRUE	0
B35-B49	8833763	3	黒砂毛	1293	日馬	早川	0			0			0	0	TRUE	0	0	TRUE	0
B35-B49	8837592	5	中耳真菌症	1294	日馬	早川	0			0			0	0	TRUE	0	0	TRUE	0
B35-B49	1103006	5	陰部真菌症	1295	日馬	早川	0			0			0	0	TRUE	0	0	TRUE	0
B35-B49	1119002	6	外耳道真菌症	1296	日馬	早川	0			0			0	0	TRUE	0	0	TRUE	0
B35-B49	1119012	8	汎発性皮膚真菌症	1298	日馬	早川	0			0			0	0	TRUE	0	0	TRUE	0
B35-B49	1119013	5	皮膚真菌症	1299	日馬	早川	0			0			0	0	TRUE	0	0	TRUE	0
B35-B49	3801019	4	耳真菌症	1300	日馬	早川	0			0			0	0	TRUE	0	0	TRUE	0
B35-B49	8832094	7	顔面真菌性湿疹	1297	日馬	早川	0			0			0	0	TRUE	0	0	TRUE	0
B35-B49	1120002	10	カンジダ性口角びらん	1301	日馬	早川	0			0			0	0	TRUE	0	0	TRUE	0
B35-B49	1120009	7	口腔カンジダ症	1304	日馬	早川	0			0			0	0	TRUE	0	0	TRUE	0
B35-B49	1120012	7	口唇カンジダ症	1305	日馬	早川	0			0			0	0	TRUE	0	0	TRUE	0
B35-B49	1120013	6	舌カンジダ症	1307	日馬	早川	0			0			0	0	TRUE	0	0	TRUE	0
B35-B49	8831561	8	カンジダ性口内炎	1302	日馬	早川	0			0			0	0	TRUE	0	0	TRUE	0
B35-B49	8832331	10	急性偽膜性カンジダ症	1303	日馬	早川	0			0			0	0	TRUE	0	0	TRUE	0
B35-B49	8846286	7	歯肉カンジダ症	1306	日馬	早川	0			0			0	0	TRUE	0	0	TRUE	0
B35-B49	1124004	6	肺カンジダ症	1309	日馬	早川	0			0			0	0	TRUE	0	0	TRUE	0
B35-B49	8841313	15	アレルギー性気管支肺カンジダ症	1308	日馬	早川	0			0			0	0	TRUE	0	0	TRUE	0
B35-B49	1122006	7	肛囲カンジダ症	1317	日馬	早川	0			0			0	0	TRUE	0	0	TRUE	0
B35-B49	1123002	8	カンジダ性間擦疹	1312	日馬	早川	0			0			0	0	TRUE	0	0	TRUE	0
B35-B49	1123005	7	カンジダ性湿疹	1315	日馬	早川	0			0			0	0	TRUE	0	0	TRUE	0
B35-B49	1123013	8	会陰部カンジダ症	1310	日馬	早川	0			0			0	0	TRUE	0	0	TRUE	0
B35-B49	1123019	7	指間カンジダ症	1319	日馬	早川	0			0			0	0	TRUE	0	0	TRUE	0
B35-B49	1123020	6	爪カンジダ症	1320	日馬	早川	0			0			0	0	TRUE	0	0	TRUE	0
B35-B49	1123022	8	爪周囲カンジダ症	1321	日馬	早川	0			0			0	0	TRUE	0	0	TRUE	0
B35-B49	1123023	7	殿部カンジダ症	1322	日馬	早川	0			0			0	0	TRUE	0	0	TRUE	0
B35-B49	1123025	7	皮膚カンジダ症	1325	日馬	早川	0			0			0	0	TRUE	0	0	TRUE	0
B35-B49	1123026	7	腋窩カンジダ症	1311	日馬	早川	0			0			0	0	TRUE	0	0	TRUE	0
B35-B49	1125002	10	汎発性皮膚カンジダ症	1324	日馬	早川	0			0			0	0	TRUE	0	0	TRUE	0
B35-B49	1129006	11	慢性皮膚粘膜カンジダ症	1326	日馬	早川	0			0			0	0	TRUE	0	0	TRUE	0
B35-B49	8831562	10	カンジダ性趾間びらん	1313	日馬	早川	0			0			0	0	TRUE	0	0	TRUE	0
B35-B49	8831563	10	カンジダ性指間びらん	1314	日馬	早川	0			0			0	0	TRUE	0	0	TRUE	0
B35-B49	8831567	8	カンジダ性肉芽腫	1316	日馬	早川	0			0			0	0	TRUE	0	0	TRUE	0
B35-B49	8834168	7	趾間カンジダ症	1318	日馬	早川	0			0			0	0	TRUE	0	0	TRUE	0
B35-B49	8844091	8	乳児寄生菌性紅斑	1323	日馬	早川	0			0			0	0	TRUE	0	0	TRUE	0
B35-B49	1121006	8	外陰部カンジダ症	1328	日馬	早川	0			0			0	0	TRUE	0	0	TRUE	0
B35-B49	8831688	5	外陰真菌症	1327	日馬	早川	0			0			0	0	TRUE	0	0	TRUE	0
B35-B49	8831700	9	外陰部腟カンジダ症	1329	日馬	早川	0			0			0	0	TRUE	0	0	TRUE	0
B35-B49	8834926	7	真菌性外陰腟炎	1330	日馬	早川	0			0			0	0	TRUE	0	0	TRUE	0
B35-B49	8834929	5	真菌性腟炎	1331	日馬	早川	0			0			0	0	TRUE	0	0	TRUE	0
B35-B49	8837495	6	腟カンジダ症	1332	日馬	早川	0			0			0	0	TRUE	0	0	TRUE	0
B35-B49	1122005	7	尿路カンジダ症	1336	日馬	早川	0			0			0	0	TRUE	0	0	TRUE	0
B35-B49	8831559	8	カンジダ性亀頭炎	1333	日馬	早川	0			0			0	0	TRUE	0	0	TRUE	0
B35-B49	8831568	8	カンジダ性尿道炎	1334	日馬	早川	0			0			0	0	TRUE	0	0	TRUE	0
B35-B49	8831570	8	カンジダ性膀胱炎	1335	日馬	早川	0			0			0	0	TRUE	0	0	TRUE	0
B35-B49	8831566	8	カンジダ性髄膜炎	1337	日馬	早川	0			0			0	0	TRUE	0	0	TRUE	0
B35-B49	8831565	9	カンジダ性心内膜炎	1338	日馬	早川	0			0			0	0	TRUE	0	0	TRUE	0
B35-B49	8831569	8	カンジダ性敗血症	1339	日馬	早川	0			0			0	0	TRUE	0	0	TRUE	0
B35-B49	1125001	8	全身性カンジダ症	1346	日馬	早川	0			0			0	0	TRUE	0	0	TRUE	0
B35-B49	1128001	8	消化管カンジダ症	1344	日馬	早川	0			0			0	0	TRUE	0	0	TRUE	0
B35-B49	1128002	7	腸管カンジダ症	1347	日馬	早川	0			0			0	0	TRUE	0	0	TRUE	0
B35-B49	8831560	8	カンジダ性口唇炎	1340	日馬	早川	0			0			0	0	TRUE	0	0	TRUE	0
B35-B49	8844199	7	肛門カンジダ症	1343	日馬	早川	0			0			0	0	TRUE	0	0	TRUE	0
B35-B49	8846997	9	カンジダ性股関節炎	1341	日馬	早川	0			0			0	0	TRUE	0	0	TRUE	0
B35-B49	8846998	9	カンジダ性膝関節炎	1342	日馬	早川	0			0			0	0	TRUE	0	0	TRUE	0
B35-B49	8847198	7	食道カンジダ症	1345	日馬	早川	0			0			0	0	TRUE	0	0	TRUE	0
B35-B49	1129002	5	カンジダ症	1348	日馬	早川	0			0			0	0	TRUE	0	0	TRUE	0
B35-B49	8832421	12	急性肺コクシジオイデス症	1349	日馬	早川	0			0			0	0	TRUE	0	0	TRUE	0
B35-B49	8840385	12	慢性肺コクシジオイデス症	1350	日馬	早川	0			0			0	0	TRUE	0	0	TRUE	0
B35-B49	8838828	10	肺コクシジオイデス症	1351	日馬	早川	0			0			0	0	TRUE	0	0	TRUE	0
B35-B49	8839373	11	皮膚コクシジオイデス症	1352	日馬	早川	0			0			0	0	TRUE	0	0	TRUE	0
B35-B49	8833761	12	コクシジオイデス性髄膜炎	1353	日馬	早川	0			0			0	0	TRUE	0	0	TRUE	0
B35-B49	8830772	11	ウェルニッケ・ポサダ病	1354	日馬	早川	0			0			0	0	TRUE	0	0	TRUE	0
B35-B49	8838944	12	播種性コクシジオイデス症	1355	日馬	早川	0			0			0	0	TRUE	0	0	TRUE	0
B35-B49	1149002	9	コクシジオイデス症	1356	日馬	早川	0			0			0	0	TRUE	0	0	TRUE	0
B35-B49	8831441	18	カプスラーツム急性肺ヒストプラスマ症	1357	日馬	早川	0			0			0	0	TRUE	0	0	TRUE	0
B35-B49	8831445	18	カプスラーツム慢性肺ヒストプラスマ症	1358	日馬	早川	0			0			0	0	TRUE	0	0	TRUE	0
B35-B49	8831442	16	カプスラーツム肺ヒストプラスマ症	1359	日馬	早川	0			0			0	0	TRUE	0	0	TRUE	0
B35-B49	8831443	18	カプスラーツム播種性ヒストプラスマ症	1360	日馬	早川	0			0			0	0	TRUE	0	0	TRUE	0
B35-B49	8831444	15	カプスラーツムヒストプラスマ症	1361	日馬	早川	0			0			0	0	TRUE	0	0	TRUE	0
B35-B49	8830286	13	アフリカ型ヒストプラスマ症	1362	日馬	早川	0			0			0	0	TRUE	0	0	TRUE	0
B35-B49	1159001	8	ヒストプラスマ症	1364	日馬	早川	0			0			0	0	TRUE	0	0	TRUE	0
B35-B49	8839293	8	ヒストプラスマ腫	1363	日馬	早川	0			0			0	0	TRUE	0	0	TRUE	0
B35-B49	8832423	11	急性肺ブラストミセス症	1365	日馬	早川	0			0			0	0	TRUE	0	0	TRUE	0
B35-B49	8840386	11	慢性肺ブラストミセス症	1366	日馬	早川	0			0			0	0	TRUE	0	0	TRUE	0
B35-B49	8838892	9	肺ブラストミセス症	1367	日馬	早川	0			0			0	0	TRUE	0	0	TRUE	0
B35-B49	1123028	14	ブラストミセス性指間びらん症	1369	日馬	早川	0			0			0	0	TRUE	0	0	TRUE	0
B35-B49	8839389	10	皮膚ブラストミセス症	1368	日馬	早川	0			0			0	0	TRUE	0	0	TRUE	0
B35-B49	8838948	11	播種性ブラストミセス症	1370	日馬	早川	0			0			0	0	TRUE	0	0	TRUE	0
B35-B49	1160002	8	ブラストミセス症	1371	日馬	早川	0			0			0	0	TRUE	0	0	TRUE	0
B35-B49	8838882	12	肺パラコクシジオイデス症	1372	日馬	早川	0			0			0	0	TRUE	0	0	TRUE	0
B35-B49	8838946	14	播種性パラコクシジオイデス症	1373	日馬	早川	0			0			0	0	TRUE	0	0	TRUE	0
B35-B49	8839159	11	パラコクシジオイデス症	1374	日馬	早川	0			0			0	0	TRUE	0	0	TRUE	0
B35-B49	8838841	10	肺スポロトリコーシス	1375	日馬	早川	0			0			0	0	TRUE	0	0	TRUE	0
B35-B49	8841106	16	リンパ管皮膚型スポロトリコーシス	1376	日馬	早川	0			0			0	0	TRUE	0	0	TRUE	0
B35-B49	8838945	12	播種性スポロトリコーシス	1377	日馬	早川	0			0			0	0	TRUE	0	0	TRUE	0
B35-B49	8835757	11	スポロトリクム症関節炎	1378	日馬	早川	0			0			0	0	TRUE	0	0	TRUE	0
B35-B49	1171001	8	スポロトリクム症	1379	日馬	早川	0			0			0	0	TRUE	0	0	TRUE	0
B35-B49	8844657	5	疣状皮膚炎	1380	日馬	早川	0			0			0	0	TRUE	0	0	TRUE	0
B35-B49	8838698	9	脳クロモミコーシス	1381	日馬	早川	0			0			0	0	TRUE	0	0	TRUE	0
B35-B49	8839616	12	フェオミコーシス性脳膿瘍	1382	日馬	早川	0			0			0	0	TRUE	0	0	TRUE	0
B35-B49	8839185	14	皮下フェオミコーシス性のう胞	1383	日馬	早川	0			0			0	0	TRUE	0	0	TRUE	0
B35-B49	8839186	13	皮下フェオミコーシス性膿瘍	1384	日馬	早川	0			0			0	0	TRUE	0	0	TRUE	0
B35-B49	8832857	8	クロモミコーシス	1385	日馬	早川	0			0			0	0	TRUE	0	0	TRUE	0
B35-B49	8834991	12	侵襲性肺アスペルギルス症	1386	日馬	早川	0			0			0	0	TRUE	0	0	TRUE	0
B35-B49	1173004	9	肺アスペルギルス症	1388	日馬	早川	0			0			0	0	TRUE	0	0	TRUE	0
B35-B49	8841312	18	アレルギー性気管支肺アスペルギルス症	1387	日馬	早川	0			0			0	0	TRUE	0	0	TRUE	0
B35-B49	8847241	9	肺アスペルギローマ	1389	日馬	早川	0			0			0	0	TRUE	0	0	TRUE	0
B35-B49	8847256	14	慢性壊死性肺アスペルギルス症	1390	日馬	早川	0			0			0	0	TRUE	0	0	TRUE	0
B35-B49	8840002	10	扁桃アスペルギルス症	1391	日馬	早川	0			0			0	0	TRUE	0	0	TRUE	0
B35-B49	8838941	11	播種性アスペルギルス症	1392	日馬	早川	0			0			0	0	TRUE	0	0	TRUE	0
B35-B49	8830249	12	アスペルギルス症性外耳炎	1393	日馬	早川	0			0			0	0	TRUE	0	0	TRUE	0
B35-B49	8847253	11	副鼻腔アスペルギローマ	1394	日馬	早川	0			0			0	0	TRUE	0	0	TRUE	0
B35-B49	1173001	8	アスペルギルス症	1396	日馬	早川	0			0			0	0	TRUE	0	0	TRUE	0
B35-B49	8830248	8	アスペルギルス腫	1395	日馬	早川	0			0			0	0	TRUE	0	0	TRUE	0
B35-B49	8832420	12	急性肺クリプトコッカス症	1397	日馬	早川	0			0			0	0	TRUE	0	0	TRUE	0
B35-B49	8832835	12	クリプトコッカス性髄膜炎	1398	日馬	早川	0			0			0	0	TRUE	0	0	TRUE	0
B35-B49	8832836	13	クリプトコッカス性脳髄膜炎	1399	日馬	早川	0			0			0	0	TRUE	0	0	TRUE	0
B35-B49	8838697	10	脳クリプトコッカス症	1400	日馬	早川	0			0			0	0	TRUE	0	0	TRUE	0
B35-B49	8839367	11	皮膚クリプトコッカス症	1401	日馬	早川	0			0			0	0	TRUE	0	0	TRUE	0
B35-B49	8842056	8	マラセチア毛包炎	1402	日馬	早川	0			0			0	0	TRUE	0	0	TRUE	0
B35-B49	8833797	10	骨クリプトコッカス症	1403	日馬	早川	0			0			0	0	TRUE	0	0	TRUE	0
B35-B49	8838942	12	播種性クリプトコッカス症	1404	日馬	早川	0			0			0	0	TRUE	0	0	TRUE	0
B35-B49	8832834	9	クリプトコッカス症	1405	日馬	早川	0			0			0	0	TRUE	0	0	TRUE	0
B35-B49	8838905	6	肺ムコール症	1406	日馬	早川	0			0			0	0	TRUE	0	0	TRUE	0
B35-B49	8838981	7	鼻脳ムコール症	1407	日馬	早川	0			0			0	0	TRUE	0	0	TRUE	0
B35-B49	8830515	7	胃腸ムコール症	1408	日馬	早川	0			0			0	0	TRUE	0	0	TRUE	0
B35-B49	8839391	7	皮膚ムコール症	1409	日馬	早川	0			0			0	0	TRUE	0	0	TRUE	0
B35-B49	8838949	8	播種性ムコール症	1410	日馬	早川	0			0			0	0	TRUE	0	0	TRUE	0
B35-B49	1177001	5	ムコール症	1411	日馬	早川	0			0			0	0	TRUE	0	0	TRUE	0
B35-B49	8830933	8	エントモフトラ症	1412	日馬	早川	0			0			0	0	TRUE	0	0	TRUE	0
B35-B49	8836047	4	接合菌症	1413	日馬	早川	0			0			0	0	TRUE	0	0	TRUE	0
B35-B49	1174001	4	真菌菌腫	1414	日馬	早川	0			0			0	0	TRUE	0	0	TRUE	0
B35-B49	1177002	4	接合菌腫	1416	日馬	早川	0			0			0	0	TRUE	0	0	TRUE	0
B35-B49	8834924	6	真菌性足菌腫	1415	日馬	早川	0			0			0	0	TRUE	0	0	TRUE	0
B35-B49	8840248	5	マズラ菌症	1417	日馬	早川	0			0			0	0	TRUE	0	0	TRUE	0
B35-B49	8840083	4	放線菌腫	1418	日馬	早川	0			0			0	0	TRUE	0	0	TRUE	0
B35-B49	8830231	3	足菌腫	1420	日馬	早川	0			0			0	0	TRUE	0	0	TRUE	0
B35-B49	8832731	2	菌腫	1419	日馬	早川	0			0			0	0	TRUE	0	0	TRUE	0
B35-B49	8841267	7	ロボミコーシス	1421	日馬	早川	0			0			0	0	TRUE	0	0	TRUE	0
B35-B49	8840975	9	リノスポリジウム症	1422	日馬	早川	0			0			0	0	TRUE	0	0	TRUE	0
B35-B49	8830380	7	アレシェリア症	1423	日馬	早川	0			0			0	0	TRUE	0	0	TRUE	0
B35-B49	8840050	7	ペトリエリド症	1424	日馬	早川	0			0			0	0	TRUE	0	0	TRUE	0
B35-B49	8833254	7	ゲオトリクム症	1425	日馬	早川	0			0			0	0	TRUE	0	0	TRUE	0
B35-B49	8833255	10	ゲオトリクム性口内炎	1426	日馬	早川	0			0			0	0	TRUE	0	0	TRUE	0
B35-B49	8840051	7	ペニシリウム症	1427	日馬	早川	0			0			0	0	TRUE	0	0	TRUE	0
B35-B49	8834983	6	深在性真菌症	1428	日馬	早川	0			0			0	0	TRUE	0	0	TRUE	0
B35-B49	8839417	6	日和見真菌症	1429	日馬	早川	0			0			0	0	TRUE	0	0	TRUE	0
B35-B49	8848222	6	フサリウム症	1430	日馬	早川	0			0			0	0	TRUE	0	0	TRUE	0
B35-B49	8830245	10	アジアスピロミセス症	1431	日馬	早川	0			0			0	0	TRUE	0	0	TRUE	0
B35-B49	8832165	6	気管支真菌症	1432	日馬	早川	0			0			0	0	TRUE	0	0	TRUE	0
B35-B49	8842752	5	食道真菌症	1433	日馬	早川	0			0			0	0	TRUE	0	0	TRUE	0
B35-B49	8844232	8	深在性皮膚真菌症	1434	日馬	早川	0			0			0	0	TRUE	0	0	TRUE	0
B35-B49	8848207	9	スケドスポリウム症	1435	日馬	早川	0			0			0	0	TRUE	0	0	TRUE	0
B35-B49	1109014	4	糸状菌症	1438	日馬	早川	0			0			0	0	TRUE	0	0	TRUE	0
B35-B49	1119007	5	耳内真菌症	1446	日馬	早川	0			0			0	0	TRUE	0	0	TRUE	0
B35-B49	1179005	3	真菌症	1440	日馬	早川	0			0			0	0	TRUE	0	0	TRUE	0
B35-B49	1179006	4	肺真菌症	1447	日馬	早川	0			0			0	0	TRUE	0	0	TRUE	0
B35-B49	1179007	6	副鼻腔真菌症	1448	日馬	早川	0			0			0	0	TRUE	0	0	TRUE	0
B35-B49	8831177	5	角膜真菌症	1437	日馬	早川	0			0			0	0	TRUE	0	0	TRUE	0
B35-B49	8834917	4	真菌血症	1439	日馬	早川	0			0			0	0	TRUE	0	0	TRUE	0
B35-B49	8834921	7	真菌症性関節炎	1441	日馬	早川	0			0			0	0	TRUE	0	0	TRUE	0
B35-B49	8834922	6	真菌症性筋炎	1442	日馬	早川	0			0			0	0	TRUE	0	0	TRUE	0
B35-B49	8834925	7	真菌性角膜潰瘍	1443	日馬	早川	0			0			0	0	TRUE	0	0	TRUE	0
B35-B49	8834928	6	真菌性髄膜炎	1445	日馬	早川	0			0			0	0	TRUE	0	0	TRUE	0
B35-B49	8841314	13	アレルギー性気管支肺真菌症	1436	日馬	早川	0			0			0	0	TRUE	0	0	TRUE	0
B35-B49	8843730	6	真菌性眼内炎	1444	日馬	早川	0			0			0	0	TRUE	0	0	TRUE	0
B50-B64	8838729	6	脳性マラリア	1449	日馬	早川	1			0			1	0	FALSE	0	0	TRUE	0
B50-B64	8833765	3	黒水熱	1450	日馬	早川	1			0			1	0	FALSE	0	0	TRUE	0
B50-B64	8838657	7	熱帯熱マラリア	1451	日馬	早川	1			0			1	0	FALSE	0	0	TRUE	0
B50-B64	8840436	7	三日熱マラリア	1452	日馬	早川	1			0			1	0	FALSE	0	0	TRUE	0
B50-B64	8840858	7	四日熱マラリア	1453	日馬	早川	1			0			1	0	FALSE	0	0	TRUE	0
B50-B64	8840899	6	卵形マラリア	1454	日馬	早川	1			0			1	0	FALSE	0	0	TRUE	0
B50-B64	846002	4	マラリア	1458	日馬	早川	1			0			1	0	FALSE	0	0	TRUE	0
B50-B64	846004	3	間欠熱	1456	日馬	早川	1			0			1	0	FALSE	0	0	TRUE	0
B50-B64	8831456	6	カメルーン熱	1455	日馬	早川	1			0			1	0	FALSE	0	0	TRUE	0
B50-B64	8833867	5	コルシカ熱	1457	日馬	早川	1			0			1	0	FALSE	0	0	TRUE	0
B50-B64	8840283	8	マラリア性悪液質	1459	日馬	早川	1			0			1	0	FALSE	0	0	TRUE	0
B50-B64	8830257	5	アッサム熱	1460	日馬	早川	0			0			0	0	TRUE	0	0	TRUE	0
B50-B64	8838322	10	内臓リーシュマニア症	1461	日馬	早川	0			0			0	0	TRUE	0	0	TRUE	0
B50-B64	8839394	10	皮膚リーシュマニア症	1462	日馬	早川	0			0			0	0	TRUE	0	0	TRUE	0
B50-B64	8830870	7	エスパンデイア	1463	日馬	早川	0			0			0	0	TRUE	0	0	TRUE	0
B50-B64	8839381	12	皮膚粘膜リーシュマニア症	1464	日馬	早川	0			0			0	0	TRUE	0	0	TRUE	0
B50-B64	8840932	8	リーシュマニア症	1465	日馬	早川	0			0			0	0	TRUE	0	0	TRUE	0
B50-B64	8832048	12	ガンビアトリパノソーマ症	1466	日馬	早川	0			0			0	0	TRUE	0	0	TRUE	0
B50-B64	8841203	13	ローデシアトリパノソーマ症	1467	日馬	早川	0			0			0	0	TRUE	0	0	TRUE	0
B50-B64	8830288	12	アフリカトリパノソーマ症	1468	日馬	早川	0			0			0	0	TRUE	0	0	TRUE	0
B50-B64	8830289	15	アフリカトリパノソーマ症髄膜炎	1469	日馬	早川	0			0			0	0	TRUE	0	0	TRUE	0
B50-B64	8830290	15	アフリカトリパノソーマ症脊髄炎	1470	日馬	早川	0			0			0	0	TRUE	0	0	TRUE	0
B50-B64	8830291	14	アフリカトリパノソーマ症脳炎	1471	日馬	早川	0			0			0	0	TRUE	0	0	TRUE	0
B50-B64	8830292	16	アフリカトリパノソーマ症脳脊髄炎	1472	日馬	早川	0			0			0	0	TRUE	0	0	TRUE	0
B50-B64	8838233	8	トリパノソーマ症	1473	日馬	早川	0			0			0	0	TRUE	0	0	TRUE	0
B50-B64	8832366	11	急性シャガス病性心筋炎	1474	日馬	早川	0			0			0	0	TRUE	0	0	TRUE	0
B50-B64	8832367	13	急性シャガス病性心血管障害	1475	日馬	早川	0			0			0	0	TRUE	0	0	TRUE	0
B50-B64	8832365	7	急性シャガス病	1476	日馬	早川	0			0			0	0	TRUE	0	0	TRUE	0
B50-B64	8830320	12	アメリカトリパノソーマ症	1477	日馬	早川	0			0			0	0	TRUE	0	0	TRUE	0
B50-B64	8834493	5	シャガス病	1478	日馬	早川	0			0			0	0	TRUE	0	0	TRUE	0
B50-B64	8834495	8	シャガス病心筋炎	1479	日馬	早川	0			0			0	0	TRUE	0	0	TRUE	0
B50-B64	8834497	11	シャガス病性心血管障害	1480	日馬	早川	0			0			0	0	TRUE	0	0	TRUE	0
B50-B64	8840355	7	慢性シャガス病	1481	日馬	早川	0			0			0	0	TRUE	0	0	TRUE	0
B50-B64	8834494	9	シャガス病巨大結腸	1482	日馬	早川	0			0			0	0	TRUE	0	0	TRUE	0
B50-B64	8834496	8	シャガス病髄膜炎	1483	日馬	早川	0			0			0	0	TRUE	0	0	TRUE	0
B50-B64	8834498	8	シャガス病脊髄炎	1484	日馬	早川	0			0			0	0	TRUE	0	0	TRUE	0
B50-B64	8834499	7	シャガス病脳炎	1485	日馬	早川	0			0			0	0	TRUE	0	0	TRUE	0
B50-B64	8834500	9	シャガス病脳脊髄炎	1486	日馬	早川	0			0			0	0	TRUE	0	0	TRUE	0
B50-B64	1309003	10	トキソプラスマ網膜症	1490	日馬	早川	1			1			1	1	TRUE	1	1	TRUE	1
B50-B64	1309004	9	眼トキソプラスマ症	1487	日馬	早川	1			1			1	1	TRUE	1	1	TRUE	1
B50-B64	8838157	10	トキソプラスマ角膜炎	1488	日馬	早川	1			1			1	1	TRUE	1	1	TRUE	1
B50-B64	8838159	10	トキソプラスマ眼障害	1489	日馬	早川	1			1			1	1	TRUE	1	1	TRUE	1
B50-B64	8838165	12	トキソプラスマ網脈絡膜炎	1491	日馬	早川	1			1			1	1	TRUE	1	1	TRUE	1
B50-B64	8838158	9	トキソプラスマ肝炎	1492	日馬	早川	1			1			1	1	TRUE	1	1	TRUE	1
B50-B64	1300006	10	トキソプラスマ性脳炎	1496	日馬	早川	1			1			1	1	TRUE	1	1	TRUE	1
B50-B64	8838161	11	トキソプラスマ症脊髄炎	1493	日馬	早川	1			1			1	1	TRUE	1	1	TRUE	1
B50-B64	8838162	12	トキソプラスマ症脳脊髄炎	1494	日馬	早川	1			1			1	1	TRUE	1	1	TRUE	1
B50-B64	8838164	11	トキソプラスマ髄膜脳炎	1495	日馬	早川	1			1			1	1	TRUE	1	1	TRUE	1
B50-B64	1309006	9	肺トキソプラスマ症	1497	日馬	早川	1			1			1	1	TRUE	1	1	TRUE	1
B50-B64	8838160	9	トキソプラスマ筋炎	1498	日馬	早川	1			1			1	1	TRUE	1	1	TRUE	1
B50-B64	8838163	10	トキソプラスマ心筋炎	1499	日馬	早川	1			1			1	1	TRUE	1	1	TRUE	1
B50-B64	1309002	8	トキソプラスマ症	1500	日馬	早川	1			1			1	1	TRUE	1	1	TRUE	1
B50-B64	8838413	10	ニューモシスティス症	1502	日馬	早川	1			1			1	1	TRUE	1	1	TRUE	1
B50-B64	8838414	10	ニューモシスチス肺炎	1501	日馬	早川	1			1			1	1	TRUE	1	1	TRUE	1
B50-B64	8839113	5	バベシア症	1503	日馬	早川	1			1			1	1	TRUE	1	1	TRUE	1
B50-B64	8839580	7	ピロプラスム症	1504	日馬	早川	1			1			1	1	TRUE	1	1	TRUE	1
B50-B64	69007	11	アカントアメーバ角膜炎	1505	日馬	早川	0			0			0	0	TRUE	0	0	TRUE	0
B50-B64	8830166	9	アカントアメーバ症	1506	日馬	早川	0			0			0	0	TRUE	0	0	TRUE	0
B50-B64	8833298	12	原発性アメーバ性髄膜脳炎	1507	日馬	早川	0			0			0	0	TRUE	0	0	TRUE	0
B50-B64	8830315	11	アメーバ性肉芽腫性脳炎	1508	日馬	早川	0			0			0	0	TRUE	0	0	TRUE	0
B50-B64	8840426	10	ミクロスポリジウム症	1509	日馬	早川	0			0			0	0	TRUE	0	0	TRUE	0
B65-B83	8839569	10	ビルハルツ住血吸虫症	1510	日馬	早川	0			0			0	0	TRUE	0	0	TRUE	0
B65-B83	1201002	9	マンソン住血吸虫症	1511	日馬	早川	0			0			0	0	TRUE	0	0	TRUE	0
B65-B83	1202001	7	日本住血吸虫症	1512	日馬	早川	0			0			0	0	TRUE	0	0	TRUE	0
B65-B83	8835282	8	住血吸虫性皮膚炎	1513	日馬	早川	0			0			0	0	TRUE	0	0	TRUE	0
B65-B83	8830651	14	インテルカラーツム住血吸虫症	1514	日馬	早川	0			0			0	0	TRUE	0	0	TRUE	0
B65-B83	8840268	8	マッテ住血吸虫症	1515	日馬	早川	0			0			0	0	TRUE	0	0	TRUE	0
B65-B83	8840537	8	メコン住血吸虫症	1516	日馬	早川	0			0			0	0	TRUE	0	0	TRUE	0
B65-B83	8831670	7	肝脾住血吸虫症	1517	日馬	早川	0			0			0	0	TRUE	0	0	TRUE	0
B65-B83	8835280	5	住血吸虫症	1518	日馬	早川	0			0			0	0	TRUE	0	0	TRUE	0
B65-B83	8835281	12	住血吸虫症性門脈圧亢進症	1519	日馬	早川	0			0			0	0	TRUE	0	0	TRUE	0
B65-B83	8838835	6	肺住血吸虫症	1520	日馬	早川	0			0			0	0	TRUE	0	0	TRUE	0
B65-B83	8831001	8	オピストルキス症	1521	日馬	早川	0			0			0	0	TRUE	0	0	TRUE	0
B65-B83	8838642	5	猫肝吸虫症	1522	日馬	早川	0			0			0	0	TRUE	0	0	TRUE	0
B65-B83	1211001	4	肝吸虫症	1523	日馬	早川	0			0			0	0	TRUE	0	0	TRUE	0
B65-B83	8836658	7	槍形吸虫感染症	1525	日馬	早川	0			0			0	0	TRUE	0	0	TRUE	0
B65-B83	8838375	7	二腔吸虫感染症	1524	日馬	早川	0			0			0	0	TRUE	0	0	TRUE	0
B65-B83	8840902	8	ランセット吸虫症	1526	日馬	早川	0			0			0	0	TRUE	0	0	TRUE	0
B65-B83	8831539	3	肝蛭症	1527	日馬	早川	0			0			0	0	TRUE	0	0	TRUE	0
B65-B83	8832692	7	巨大肝蛭感染症	1528	日馬	早川	0			0			0	0	TRUE	0	0	TRUE	0
B65-B83	1212002	6	宮崎肺吸虫症	1531	日馬	早川	0			0			0	0	TRUE	0	0	TRUE	0
B65-B83	1212004	4	肺吸虫症	1530	日馬	早川	0			0			0	0	TRUE	0	0	TRUE	0
B65-B83	8830770	11	ウェステルマン肺吸虫症	1529	日馬	早川	0			0			0	0	TRUE	0	0	TRUE	0
B65-B83	8837738	6	腸ジストマ症	1532	日馬	早川	0			0			0	0	TRUE	0	0	TRUE	0
B65-B83	8839306	5	肥大吸虫症	1533	日馬	早川	0			0			0	0	TRUE	0	0	TRUE	0
B65-B83	1214001	5	横川吸虫症	1538	日馬	早川	0			0			0	0	TRUE	0	0	TRUE	0
B65-B83	1216001	5	異形吸虫症	1534	日馬	早川	0			0			0	0	TRUE	0	0	TRUE	0
B65-B83	8830596	4	胃盤虫症	1535	日馬	早川	0			0			0	0	TRUE	0	0	TRUE	0
B65-B83	8832660	5	棘口吸虫症	1536	日馬	早川	0			0			0	0	TRUE	0	0	TRUE	0
B65-B83	8838343	8	ナニフィエツス症	1537	日馬	早川	0			0			0	0	TRUE	0	0	TRUE	0
B65-B83	8841274	6	ワトソニア症	1539	日馬	早川	0			0			0	0	TRUE	0	0	TRUE	0
B65-B83	1219002	3	吸虫症	1540	日馬	早川	0			0			0	0	TRUE	0	0	TRUE	0
B65-B83	8837206	12	単胞性肝エキノコックス症	1541	日馬	早川	0			0			0	0	TRUE	0	0	TRUE	0
B65-B83	8837203	12	単胞性肺エキノコックス症	1542	日馬	早川	0			0			0	0	TRUE	0	0	TRUE	0
B65-B83	8830857	11	エキノコックス性骨髄炎	1543	日馬	早川	0			0			0	0	TRUE	0	0	TRUE	0
B65-B83	8833819	8	骨単包条虫感染症	1544	日馬	早川	0			0			0	0	TRUE	0	0	TRUE	0
B65-B83	8837207	13	単胞性甲状腺エキノコックス	1545	日馬	早川	0			0			0	0	TRUE	0	0	TRUE	0
B65-B83	8837205	7	単包条虫感染症	1546	日馬	早川	0			0			0	0	TRUE	0	0	TRUE	0
B65-B83	8837080	11	多胞性肝エキノコックス	1547	日馬	早川	0			0			0	0	TRUE	0	0	TRUE	0
B65-B83	8837081	11	多胞性肺エキノコックス	1548	日馬	早川	0			0			0	0	TRUE	0	0	TRUE	0
B65-B83	8837079	11	多胞性エキノコックス症	1549	日馬	早川	0			0			0	0	TRUE	0	0	TRUE	0
B65-B83	1228001	4	肝包虫症	1550	日馬	早川	0			0			0	0	TRUE	0	0	TRUE	0
B65-B83	8830856	8	エキノコックス症	1551	日馬	早川	0			0			0	0	TRUE	0	0	TRUE	0
B65-B83	8831897	9	眼窩エキノコックス	1552	日馬	早川	0			0			0	0	TRUE	0	0	TRUE	0
B65-B83	8833499	10	甲状腺エキノコックス	1553	日馬	早川	0			0			0	0	TRUE	0	0	TRUE	0
B65-B83	8838792	9	肺エキノコックス症	1554	日馬	早川	0			0			0	0	TRUE	0	0	TRUE	0
B65-B83	8839187	5	皮下包虫症	1555	日馬	早川	0			0			0	0	TRUE	0	0	TRUE	0
B65-B83	1230002	5	有鉤条虫症	1556	日馬	早川	0			0			0	0	TRUE	0	0	TRUE	0
B65-B83	1232002	5	無鉤条虫症	1557	日馬	早川	0			0			0	0	TRUE	0	0	TRUE	0
B65-B83	1239001	3	条虫症	1558	日馬	早川	0			0			0	0	TRUE	0	0	TRUE	0
B65-B83	8838738	8	のう虫症性眼内炎	1559	日馬	早川	0			0			0	0	TRUE	0	0	TRUE	0
B65-B83	8838739	7	のう虫症性筋炎	1560	日馬	早川	0			0			0	0	TRUE	0	0	TRUE	0
B65-B83	8838737	4	のう虫症	1561	日馬	早川	0			0			0	0	TRUE	0	0	TRUE	0
B65-B83	1234002	7	広節裂頭条虫症	1562	日馬	早川	0			0			0	0	TRUE	0	0	TRUE	0
B65-B83	8844309	8	日本海裂頭条虫症	1563	日馬	早川	0			0			0	0	TRUE	0	0	TRUE	0
B65-B83	8833779	3	孤虫症	1564	日馬	早川	0			0			0	0	TRUE	0	0	TRUE	0
B65-B83	8835752	7	スピロメトラ症	1565	日馬	早川	0			0			0	0	TRUE	0	0	TRUE	0
B65-B83	8833746	5	小形条虫症	1566	日馬	早川	0			0			0	0	TRUE	0	0	TRUE	0
B65-B83	8831238	5	瓜実条虫症	1567	日馬	早川	0			0			0	0	TRUE	0	0	TRUE	0
B65-B83	8833207	7	ケヌルス感染症	1568	日馬	早川	0			0			0	0	TRUE	0	0	TRUE	0
B65-B83	8835457	5	条虫感染症	1569	日馬	早川	0			0			0	0	TRUE	0	0	TRUE	0
B65-B83	8840539	5	メジナ虫症	1570	日馬	早川	0			0			0	0	TRUE	0	0	TRUE	0
B65-B83	8831011	7	オンコセルカ症	1571	日馬	早川	0			0			0	0	TRUE	0	0	TRUE	0
B65-B83	8831894	8	眼オンコセルカ症	1572	日馬	早川	0			0			0	0	TRUE	0	0	TRUE	0
B65-B83	8839145	10	バンクロフト糸状虫症	1573	日馬	早川	0			0			0	0	TRUE	0	0	TRUE	0
B65-B83	8840292	7	マレー糸状虫症	1574	日馬	早川	0			0			0	0	TRUE	0	0	TRUE	0
B65-B83	8837550	8	チモール糸状虫症	1575	日馬	早川	0			0			0	0	TRUE	0	0	TRUE	0
B65-B83	8841207	6	ロア糸状虫症	1576	日馬	早川	0			0			0	0	TRUE	0	0	TRUE	0
B65-B83	8830991	9	オザルド糸状虫感染	1577	日馬	早川	0			0			0	0	TRUE	0	0	TRUE	0
B65-B83	8835419	6	常在糸状虫症	1578	日馬	早川	0			0			0	0	TRUE	0	0	TRUE	0
B65-B83	8840418	6	マンソネラ症	1579	日馬	早川	0			0			0	0	TRUE	0	0	TRUE	0
B65-B83	8833240	5	犬糸状虫症	1580	日馬	早川	0			0			0	0	TRUE	0	0	TRUE	0
B65-B83	1259001	6	フィラリア症	1582	日馬	早川	0			0			0	0	TRUE	0	0	TRUE	0
B65-B83	8833191	8	結膜フィラリア症	1581	日馬	早川	0			0			0	0	TRUE	0	0	TRUE	0
B65-B83	8839608	14	フィラリア性乳び性陰のう水瘤	1583	日馬	早川	0			0			0	0	TRUE	0	0	TRUE	0
B65-B83	8836415	4	旋毛虫症	1584	日馬	早川	0			0			0	0	TRUE	0	0	TRUE	0
B65-B83	1269003	6	十二指腸虫症	1585	日馬	早川	0			0			0	0	TRUE	0	0	TRUE	0
B65-B83	8835298	7	十二指腸虫貧血	1586	日馬	早川	0			0			0	0	TRUE	0	0	TRUE	0
B65-B83	8830319	7	アメリカ鉤虫症	1587	日馬	早川	0			0			0	0	TRUE	0	0	TRUE	0
B65-B83	8835967	7	セイロン鉤虫症	1588	日馬	早川	0			0			0	0	TRUE	0	0	TRUE	0
B65-B83	8839844	7	ブラジル鉤虫症	1589	日馬	早川	0			0			0	0	TRUE	0	0	TRUE	0
B65-B83	1269005	3	鉤虫症	1590	日馬	早川	0			0			0	0	TRUE	0	0	TRUE	0
B65-B83	8833562	5	鉤虫性貧血	1591	日馬	早川	0			0			0	0	TRUE	0	0	TRUE	0
B65-B83	8839392	8	皮膚幼線虫移行症	1592	日馬	早川	0			0			0	0	TRUE	0	0	TRUE	0
B65-B83	1270003	5	胆道回虫症	1594	日馬	早川	0			0			0	0	TRUE	0	0	TRUE	0
B65-B83	8831031	5	回虫症肺炎	1593	日馬	早川	0			0			0	0	TRUE	0	0	TRUE	0
B65-B83	1270002	3	回虫症	1596	日馬	早川	0			0			0	0	TRUE	0	0	TRUE	0
B65-B83	8844009	5	イヌ回虫症	1595	日馬	早川	0			0			0	0	TRUE	0	0	TRUE	0
B65-B83	8844093	5	ネコ回虫症	1597	日馬	早川	0			0			0	0	TRUE	0	0	TRUE	0
B65-B83	8837766	5	腸糞線虫症	1598	日馬	早川	0			0			0	0	TRUE	0	0	TRUE	0
B65-B83	8839388	6	皮膚糞線虫症	1599	日馬	早川	0			0			0	0	TRUE	0	0	TRUE	0
B65-B83	8838947	7	播種性糞線虫症	1600	日馬	早川	0			0			0	0	TRUE	0	0	TRUE	0
B65-B83	1272001	4	糞線虫症	1601	日馬	早川	0			0			0	0	TRUE	0	0	TRUE	0
B65-B83	1273001	3	鞭虫症	1602	日馬	早川	0			0			0	0	TRUE	0	0	TRUE	0
B65-B83	1274001	3	蟯虫症	1603	日馬	早川	0			0			0	0	TRUE	0	0	TRUE	0
B65-B83	8832777	7	蟯虫症性外陰炎	1604	日馬	早川	0			0			0	0	TRUE	0	0	TRUE	0
B65-B83	8832778	6	蟯虫症性腟炎	1605	日馬	早川	0			0			0	0	TRUE	0	0	TRUE	0
B65-B83	1271001	6	アニサキス症	1606	日馬	早川	0			0			0	0	TRUE	0	0	TRUE	0
B65-B83	1271003	7	胃アニサキス症	1608	日馬	早川	0			0			0	0	TRUE	0	0	TRUE	0
B65-B83	8830281	10	アニサキス幼虫感染症	1607	日馬	早川	0			0			0	0	TRUE	0	0	TRUE	0
B65-B83	8834672	9	消化管アニサキス症	1609	日馬	早川	0			0			0	0	TRUE	0	0	TRUE	0
B65-B83	8837668	7	腸アニサキス症	1610	日馬	早川	0			0			0	0	TRUE	0	0	TRUE	0
B65-B83	8840596	4	毛頭虫症	1611	日馬	早川	0			0			0	0	TRUE	0	0	TRUE	0
B65-B83	1276002	5	毛様線虫症	1613	日馬	早川	0			0			0	0	TRUE	0	0	TRUE	0
B65-B83	8845023	7	東洋毛様線虫症	1612	日馬	早川	0			0			0	0	TRUE	0	0	TRUE	0
B65-B83	8837739	6	腸住血線虫症	1614	日馬	早川	0			0			0	0	TRUE	0	0	TRUE	0
B65-B83	1278001	6	混合腸蠕虫症	1615	日馬	早川	0			0			0	0	TRUE	0	0	TRUE	0
B65-B83	8830883	9	エソファゴストム症	1616	日馬	早川	0			0			0	0	TRUE	0	0	TRUE	0
B65-B83	8837925	7	テルニデンス症	1617	日馬	早川	0			0			0	0	TRUE	0	0	TRUE	0
B65-B83	8839601	12	フィサロプテラ線虫感染症	1618	日馬	早川	0			0			0	0	TRUE	0	0	TRUE	0
B65-B83	1276001	3	線虫症	1619	日馬	早川	0			0			0	0	TRUE	0	0	TRUE	0
B65-B83	1279001	4	腸蠕虫症	1620	日馬	早川	0			0			0	0	TRUE	0	0	TRUE	0
B65-B83	1299001	6	腸管寄生虫症	1621	日馬	早川	0			0			0	0	TRUE	0	0	TRUE	0
B65-B83	8838155	6	トキソカラ症	1622	日馬	早川	0			0			0	0	TRUE	0	0	TRUE	0
B65-B83	8838156	10	トキソカラ網脈絡膜炎	1623	日馬	早川	0			0			0	0	TRUE	0	0	TRUE	0
B65-B83	1281001	4	顎口虫症	1624	日馬	早川	0			0			0	0	TRUE	0	0	TRUE	0
B65-B83	8831654	7	広東住血線虫症	1625	日馬	早川	0			0			0	0	TRUE	0	0	TRUE	0
B65-B83	8833450	8	好酸球性髄膜脳炎	1626	日馬	早川	0			0			0	0	TRUE	0	0	TRUE	0
B65-B83	8832183	5	気管線虫症	1627	日馬	早川	0			0			0	0	TRUE	0	0	TRUE	0
B65-B83	8838335	6	内部蛭寄生症	1628	日馬	早川	0			0			0	0	TRUE	0	0	TRUE	0
B65-B83	8831678	5	肝毛頭虫症	1629	日馬	早川	0			0			0	0	TRUE	0	0	TRUE	0
B65-B83	8832034	3	眼虫症	1630	日馬	早川	0			0			0	0	TRUE	0	0	TRUE	0
B65-B83	8833622	4	鉤頭虫症	1631	日馬	早川	0			0			0	0	TRUE	0	0	TRUE	0
B65-B83	8833929	8	ゴンギロネーマ症	1632	日馬	早川	0			0			0	0	TRUE	0	0	TRUE	0
B65-B83	8840542	10	メタストロンギルス症	1633	日馬	早川	0			0			0	0	TRUE	0	0	TRUE	0
B65-B83	8836552	3	蠕虫症	1634	日馬	早川	0			0			0	0	TRUE	0	0	TRUE	0
B85-B89	8830252	5	頭じらみ症	1635	日馬	早川	0			0			0	0	TRUE	0	0	TRUE	0
B85-B89	8833877	9	ころもじらみ寄生症	1636	日馬	早川	0			0			0	0	TRUE	0	0	TRUE	0
B85-B89	1329002	4	しらみ症	1637	日馬	早川	0			0			0	0	TRUE	0	0	TRUE	0
B85-B89	8830733	6	陰部しらみ症	1638	日馬	早川	0			0			0	0	TRUE	0	0	TRUE	0
B85-B89	8833030	5	ケジラミ症	1639	日馬	早川	0			0			0	0	TRUE	0	0	TRUE	0
B85-B89	1323001	9	混合型しらみ寄生症	1640	日馬	早川	0			0			0	0	TRUE	0	0	TRUE	0
B85-B89	8831027	2	疥癬	1641	日馬	早川	0			0			0	0	TRUE	0	0	TRUE	0
B85-B89	8838781	7	ノルウェー疥癬	1642	日馬	早川	0			0			0	0	TRUE	0	0	TRUE	0
B85-B89	8841389	7	皮膚はえ幼虫症	1643	日馬	早川	0			0			0	0	TRUE	0	0	TRUE	0
B85-B89	8841378	7	創傷はえ幼虫症	1644	日馬	早川	0			0			0	0	TRUE	0	0	TRUE	0
B85-B89	8832044	6	眼はえ幼虫症	1645	日馬	早川	0			0			0	0	TRUE	0	0	TRUE	0
B85-B89	8841391	8	鼻咽頭はえ幼虫症	1646	日馬	早川	0			0			0	0	TRUE	0	0	TRUE	0
B85-B89	8840449	6	耳はえ幼虫症	1647	日馬	早川	0			0			0	0	TRUE	0	0	TRUE	0
B85-B89	8837763	6	腸はえ幼虫症	1648	日馬	早川	0			0			0	0	TRUE	0	0	TRUE	0
B85-B89	8838565	9	尿路性器はえ幼虫症	1649	日馬	早川	0			0			0	0	TRUE	0	0	TRUE	0
B85-B89	8838916	5	はえ幼虫症	1650	日馬	早川	0			0			0	0	TRUE	0	0	TRUE	0
B85-B89	8837441	5	だに皮膚炎	1652	日馬	早川	0			0			0	0	TRUE	0	0	TRUE	0
B85-B89	8837840	7	つつが虫刺咬症	1653	日馬	早川	0			0			0	0	TRUE	0	0	TRUE	0
B85-B89	8840586	6	毛だに皮膚炎	1651	日馬	早川	0			0			0	0	TRUE	0	0	TRUE	0
B85-B89	8840601	5	毛のう虫症	1655	日馬	早川	0			0			0	0	TRUE	0	0	TRUE	0
B85-B89	8841307	4	まだに症	1654	日馬	早川	0			0			0	0	TRUE	0	0	TRUE	0
B85-B89	8835746	5	スナノミ症	1656	日馬	早川	0			0			0	0	TRUE	0	0	TRUE	0
B85-B89	8841288	5	スカラベ病	1657	日馬	早川	0			0			0	0	TRUE	0	0	TRUE	0
B85-B89	8839425	4	蛭寄生症	1658	日馬	早川	0			0			0	0	TRUE	0	0	TRUE	0
B85-B89	8836452	3	舌虫症	1659	日馬	早川	0			0			0	0	TRUE	0	0	TRUE	0
B85-B89	8837438	5	だに寄生症	1660	日馬	早川	0			0			0	0	TRUE	0	0	TRUE	0
B85-B89	1212005	5	肺寄生虫症	1665	日馬	早川	0			0			0	0	TRUE	0	0	TRUE	0
B85-B89	1219003	7	寄生虫性肝疾患	1663	日馬	早川	0			0			0	0	TRUE	0	0	TRUE	0
B85-B89	8832221	4	寄生虫症	1661	日馬	早川	0			0			0	0	TRUE	0	0	TRUE	0
B85-B89	8832222	8	寄生虫症性外耳炎	1662	日馬	早川	0			0			0	0	TRUE	0	0	TRUE	0
B85-B89	8832226	6	寄生虫性貧血	1664	日馬	早川	0			0			0	0	TRUE	0	0	TRUE	0
B90-B94	8833057	9	結核性髄膜炎後遺症	1666	日馬	早川	0			0			0	0	TRUE	0	0	TRUE	0
B90-B94	8833079	9	結核性膀胱炎後遺症	1667	日馬	早川	0			0			0	0	TRUE	0	0	TRUE	0
B90-B94	8837808	6	陳旧性腎結核	1668	日馬	早川	0			0			0	0	TRUE	0	0	TRUE	0
B90-B94	8833728	8	股関節結核後遺症	1669	日馬	早川	0			0			0	0	TRUE	0	0	TRUE	0
B90-B94	8836008	9	脊椎カリエス後遺症	1670	日馬	早川	0			0			0	0	TRUE	0	0	TRUE	0
B90-B94	8837802	9	陳旧性胸椎カリエス	1671	日馬	早川	0			0			0	0	TRUE	0	0	TRUE	0
B90-B94	8837805	6	陳旧性骨結核	1672	日馬	早川	0			0			0	0	TRUE	0	0	TRUE	0
B90-B94	8837815	9	陳旧性腰椎カリエス	1673	日馬	早川	0			0			0	0	TRUE	0	0	TRUE	0
B90-B94	8837705	12	腸間膜リンパ節陳旧性結核	1674	日馬	早川	0			0			0	0	TRUE	0	0	TRUE	0
B90-B94	8837812	6	陳旧性腸結核	1675	日馬	早川	0			0			0	0	TRUE	0	0	TRUE	0
B90-B94	1370001	6	肺結核後遺症	1678	日馬	早川	0			0			0	0	TRUE	0	0	TRUE	0
B90-B94	1370009	6	陳旧性肺結核	1677	日馬	早川	0			0			0	0	TRUE	0	0	TRUE	0
B90-B94	8833032	5	結核後遺症	1676	日馬	早川	0			0			0	0	TRUE	0	0	TRUE	0
B90-B94	8838811	5	肺結核術後	1679	日馬	早川	0			0			0	0	TRUE	0	0	TRUE	0
B90-B94	1389004	7	小児麻痺後遺症	1680	日馬	早川	0			0			0	0	TRUE	0	0	TRUE	0
B90-B94	769006	8	瘢痕性トラコーマ	1681	日馬	早川	0			0			0	0	TRUE	0	0	TRUE	0
B90-B94	1390001	9	ウイルス脳炎後遺症	1682	日馬	早川	0			0			0	0	TRUE	0	0	TRUE	0
B90-B94	1390002	7	日本脳炎後遺症	1683	日馬	早川	0			0			0	0	TRUE	0	0	TRUE	0
B90-B94	8846337	9	ヘルペス脳炎後遺症	1684	日馬	早川	0			0			0	0	TRUE	0	0	TRUE	0
B90-B94	8835233	8	ジフテリア後麻痺	1685	日馬	早川	0			0			0	0	TRUE	0	0	TRUE	0
B99-	8833936	6	細菌性結膜炎	1687	日馬	早川	0			0			0	0	TRUE	0	0	TRUE	0
B99-	8835283	5	重症感染症	1688	日馬	早川	0			1			0	1	FALSE	1	1	TRUE	1
B99-	8840320	7	慢性感染性貧血	1689	日馬	早川	0			0			0	0	TRUE	0	0	TRUE	0
B99-	8844846	6	感染性角膜炎	1686	日馬	早川	0			0			0	0	TRUE	0	0	TRUE	0
C00-C97	8842597	6	上唇赤唇部癌	1690	日馬	早川	0			0			0	0	TRUE	0	0	TRUE	0
C00-C97	8842560	6	下唇赤唇部癌	1691	日馬	早川	0			0			0	0	TRUE	0	0	TRUE	0
C00-C97	8842579	6	口唇赤唇部癌	1692	日馬	早川	0			0			0	0	TRUE	0	0	TRUE	0
C00-C97	8835450	3	上唇癌	1693	日馬	早川	0			0			0	0	TRUE	0	0	TRUE	0
C00-C97	8831237	3	下唇癌	1694	日馬	早川	0			0			0	0	TRUE	0	0	TRUE	0
C00-C97	8834979	4	唇交連癌	1695	日馬	早川	0			0			0	0	TRUE	0	0	TRUE	0
C00-C97	8842578	6	口唇境界部癌	1696	日馬	早川	0			0			0	0	TRUE	0	0	TRUE	0
C00-C97	1409003	3	口唇癌	1697	日馬	早川	0			0			0	0	TRUE	0	0	TRUE	0
C00-C97	8836431	4	舌根部癌	1698	日馬	早川	0			0			0	0	TRUE	0	0	TRUE	0
C00-C97	8836461	3	舌背癌	1699	日馬	早川	0			0			0	0	TRUE	0	0	TRUE	0
C00-C97	8836443	3	舌縁癌	1701	日馬	早川	0			0			0	0	TRUE	0	0	TRUE	0
C00-C97	8842603	3	舌尖癌	1700	日馬	早川	0			0			0	0	TRUE	0	0	TRUE	0
C00-C97	8836428	4	舌下面癌	1702	日馬	早川	0			0			0	0	TRUE	0	0	TRUE	0
C00-C97	1419002	2	舌癌	1703	日馬	早川	0			0			0	0	TRUE	0	0	TRUE	0
C00-C97	8844999	5	舌脂肪肉腫	1704	日馬	早川	0			0			0	0	TRUE	0	0	TRUE	0
C00-C97	8842594	5	上顎歯肉癌	1705	日馬	早川	0			0			0	0	TRUE	0	0	TRUE	0
C00-C97	8842556	5	下顎歯肉癌	1706	日馬	早川	0			0			0	0	TRUE	0	0	TRUE	0
C00-C97	1439002	3	歯肉癌	1707	日馬	早川	0			0			0	0	TRUE	0	0	TRUE	0
C00-C97	8846729	7	正中型口腔底癌	1708	日馬	早川	0			0			0	0	TRUE	0	0	TRUE	0
C00-C97	8846730	6	正中型口底癌	1709	日馬	早川	0			0			0	0	TRUE	0	0	TRUE	0
C00-C97	8846785	7	側方型口腔底癌	1710	日馬	早川	0			0			0	0	TRUE	0	0	TRUE	0
C00-C97	8846786	6	側方型口底癌	1711	日馬	早川	0			0			0	0	TRUE	0	0	TRUE	0
C00-C97	1449002	4	口腔底癌	1712	日馬	早川	0			0			0	0	TRUE	0	0	TRUE	0
C00-C97	8844192	3	口底癌	1713	日馬	早川	0			0			0	0	TRUE	0	0	TRUE	0
C00-C97	8833430	4	硬口蓋癌	1714	日馬	早川	0			0			0	0	TRUE	0	0	TRUE	0
C00-C97	8838349	4	軟口蓋癌	1715	日馬	早川	0			0			0	0	TRUE	0	0	TRUE	0
C00-C97	8833368	4	口蓋垂癌	1716	日馬	早川	0			0			0	0	TRUE	0	0	TRUE	0
C00-C97	8833363	3	口蓋癌	1717	日馬	早川	0			0			0	0	TRUE	0	0	TRUE	0
C00-C97	8832563	4	頬粘膜癌	1718	日馬	早川	0			0			0	0	TRUE	0	0	TRUE	0
C00-C97	8833402	5	口腔前庭癌	1720	日馬	早川	0			0			0	0	TRUE	0	0	TRUE	0
C00-C97	8842557	9	下顎歯肉頬移行部癌	1719	日馬	早川	0			0			0	0	TRUE	0	0	TRUE	0
C00-C97	8842595	9	上顎歯肉頬移行部癌	1721	日馬	早川	0			0			0	0	TRUE	0	0	TRUE	0
C00-C97	8832258	4	臼後部癌	1722	日馬	早川	0			0			0	0	TRUE	0	0	TRUE	0
C00-C97	8842593	6	上顎結節部癌	1723	日馬	早川	0			0			0	0	TRUE	0	0	TRUE	0
C00-C97	1459007	3	口腔癌	1725	日馬	早川	0			0			0	0	TRUE	0	0	TRUE	0
C00-C97	8834757	5	小唾液腺癌	1726	日馬	早川	0			0			0	0	TRUE	0	0	TRUE	0
C00-C97	8843320	7	口腔悪性黒色腫	1724	日馬	早川	0			0			0	0	TRUE	0	0	TRUE	0
C00-C97	1420003	4	耳下腺癌	1727	日馬	早川	0			0			0	0	TRUE	0	0	TRUE	0
C00-C97	1421002	4	顎下腺癌	1728	日馬	早川	0			0			0	0	TRUE	0	0	TRUE	0
C00-C97	1422003	4	舌下腺癌	1729	日馬	早川	0			0			0	0	TRUE	0	0	TRUE	0
C00-C97	1429007	4	唾液腺癌	1731	日馬	早川	0			0			0	0	TRUE	0	0	TRUE	0
C00-C97	8837362	5	大唾液腺癌	1730	日馬	早川	0			0			0	0	TRUE	0	0	TRUE	0
C00-C97	8840005	4	扁桃窩癌	1732	日馬	早川	0			0			0	0	TRUE	0	0	TRUE	0
C00-C97	8833364	4	口蓋弓癌	1733	日馬	早川	0			0			0	0	TRUE	0	0	TRUE	0
C00-C97	1460003	3	扁桃癌	1734	日馬	早川	0			0			0	0	TRUE	0	0	TRUE	0
C00-C97	1460004	4	扁桃肉腫	1735	日馬	早川	0			0			0	0	TRUE	0	0	TRUE	0
C00-C97	8833609	5	喉頭蓋谷癌	1736	日馬	早川	0			0			0	0	TRUE	0	0	TRUE	0
C00-C97	8833605	6	喉頭蓋前面癌	1737	日馬	早川	0			0			0	0	TRUE	0	0	TRUE	0
C00-C97	8837552	6	中咽頭側壁癌	1738	日馬	早川	0			0			0	0	TRUE	0	0	TRUE	0
C00-C97	8846010	6	中咽頭後壁癌	1739	日馬	早川	0			0			0	0	TRUE	0	0	TRUE	0
C00-C97	8833941	4	鰓原性癌	1740	日馬	早川	0			0			0	0	TRUE	0	0	TRUE	0
C00-C97	1469004	4	中咽頭癌	1741	日馬	早川	0			0			0	0	TRUE	0	0	TRUE	0
C00-C97	8837553	5	中咽頭肉腫	1742	日馬	早川	0			0			0	0	TRUE	0	0	TRUE	0
C00-C97	8835376	6	上咽頭上壁癌	1743	日馬	早川	0			0			0	0	TRUE	0	0	TRUE	0
C00-C97	8835375	6	上咽頭後壁癌	1744	日馬	早川	0			0			0	0	TRUE	0	0	TRUE	0
C00-C97	8835378	6	上咽頭側壁癌	1745	日馬	早川	0			0			0	0	TRUE	0	0	TRUE	0
C00-C97	8835377	6	上咽頭前壁癌	1746	日馬	早川	0			0			0	0	TRUE	0	0	TRUE	0
C00-C97	1479001	4	上咽頭癌	1748	日馬	早川	0			0			0	0	TRUE	0	0	TRUE	0
C00-C97	1611001	7	上咽頭悪性腫瘍	1747	日馬	早川	0			0			0	0	TRUE	0	0	TRUE	0
C00-C97	8844986	7	上咽頭脂肪肉腫	1749	日馬	早川	0			0			0	0	TRUE	0	0	TRUE	0
C00-C97	8840960	5	梨状陥凹癌	1750	日馬	早川	0			0			0	0	TRUE	0	0	TRUE	0
C00-C97	8841093	5	輪状後部癌	1751	日馬	早川	0			0			0	0	TRUE	0	0	TRUE	0
C00-C97	8847687	11	下咽頭披裂喉頭蓋ひだ癌	1752	日馬	早川	0			0			0	0	TRUE	0	0	TRUE	0
C00-C97	8847727	12	披裂喉頭蓋ひだ下咽頭面癌	1753	日馬	早川	0			0			0	0	TRUE	0	0	TRUE	0
C00-C97	8831084	6	下咽頭後部癌	1754	日馬	早川	0			0			0	0	TRUE	0	0	TRUE	0
C00-C97	1489003	4	下咽頭癌	1755	日馬	早川	0			0			0	0	TRUE	0	0	TRUE	0
C00-C97	8831087	5	下咽頭肉腫	1756	日馬	早川	0			0			0	0	TRUE	0	0	TRUE	0
C00-C97	1469001	4	咽頭肉腫	1758	日馬	早川	0			0			0	0	TRUE	0	0	TRUE	0
C00-C97	1490001	3	咽頭癌	1757	日馬	早川	0			0			0	0	TRUE	0	0	TRUE	0
C00-C97	8847137	9	副咽頭間隙悪性腫瘍	1759	日馬	早川	0			0			0	0	TRUE	0	0	TRUE	0
C00-C97	1500002	5	頚部食道癌	1760	日馬	早川	0			0			0	0	TRUE	0	0	TRUE	0
C00-C97	1501002	5	胸部食道癌	1762	日馬	早川	0			0			0	0	TRUE	0	0	TRUE	0
C00-C97	8842701	7	胸部下部食道癌	1761	日馬	早川	0			0			0	0	TRUE	0	0	TRUE	0
C00-C97	8842702	7	胸部上部食道癌	1763	日馬	早川	0			0			0	0	TRUE	0	0	TRUE	0
C00-C97	8842703	7	胸部中部食道癌	1764	日馬	早川	0			0			0	0	TRUE	0	0	TRUE	0
C00-C97	1502002	5	腹部食道癌	1765	日馬	早川	0			0			0	0	TRUE	0	0	TRUE	0
C00-C97	1503002	5	上部食道癌	1766	日馬	早川	0			0			0	0	TRUE	0	0	TRUE	0
C00-C97	1504002	5	中部食道癌	1767	日馬	早川	0			0			0	0	TRUE	0	0	TRUE	0
C00-C97	1505002	5	下部食道癌	1768	日馬	早川	0			0			0	0	TRUE	0	0	TRUE	0
C00-C97	8844316	7	バレット食道癌	1769	日馬	早川	0			0			0	0	TRUE	0	0	TRUE	0
C00-C97	8848065	7	食道胃接合部癌	1770	日馬	早川	0			0			0	0	TRUE	0	0	TRUE	0
C00-C97	1509003	3	食道癌	1776	日馬	早川	0			0			0	0	TRUE	0	0	TRUE	0
C00-C97	1509006	5	早期食道癌	1791	日馬	早川	0			0			0	0	TRUE	0	0	TRUE	0
C00-C97	8834848	5	食道癌肉腫	1777	日馬	早川	0			0			0	0	TRUE	0	0	TRUE	0
C00-C97	8834863	7	食道平滑筋肉腫	1789	日馬	早川	0			0			0	0	TRUE	0	0	TRUE	0
C00-C97	8842744	7	食道悪性黒色腫	1773	日馬	早川	0			0			0	0	TRUE	0	0	TRUE	0
C00-C97	8842745	7	食道横紋筋肉腫	1774	日馬	早川	0			0			0	0	TRUE	0	0	TRUE	0
C00-C97	8842747	8	食道カルチノイド	1775	日馬	早川	0			0			0	0	TRUE	0	0	TRUE	0
C00-C97	8842748	7	食道基底細胞癌	1778	日馬	早川	0			0			0	0	TRUE	0	0	TRUE	0
C00-C97	8842749	5	食道偽肉腫	1779	日馬	早川	0			0			0	0	TRUE	0	0	TRUE	0
C00-C97	8842751	6	食道小細胞癌	1782	日馬	早川	0			0			0	0	TRUE	0	0	TRUE	0
C00-C97	8842753	4	食道腺癌	1785	日馬	早川	0			0			0	0	TRUE	0	0	TRUE	0
C00-C97	8842754	8	食道腺様のう胞癌	1786	日馬	早川	0			0			0	0	TRUE	0	0	TRUE	0
C00-C97	8842755	6	食道粘表皮癌	1787	日馬	早川	0			0			0	0	TRUE	0	0	TRUE	0
C00-C97	8842756	5	食道表在癌	1788	日馬	早川	0			0			0	0	TRUE	0	0	TRUE	0
C00-C97	8842757	6	食道未分化癌	1790	日馬	早川	0			0			0	0	TRUE	0	0	TRUE	0
C00-C97	8844982	6	食道脂肪肉腫	1780	日馬	早川	0			0			0	0	TRUE	0	0	TRUE	0
C00-C97	8846289	9	食道悪性間葉系腫瘍	1772	日馬	早川	0			0			0	0	TRUE	0	0	TRUE	0
C00-C97	8847830	19	ＫＩＴ（ＣＤ１１７）食道消化管間質腫瘍	1771	日馬	早川	0			0			0	0	TRUE	0	0	TRUE	0
C00-C97	8847859	9	食道消化管間質腫瘍	1781	日馬	早川	0			0			0	0	TRUE	0	0	TRUE	0
C00-C97	8849124	10	食道神経内分泌細胞癌	1783	日馬	早川	0			0			0	0	TRUE	0	0	TRUE	0
C00-C97	8849125	9	食道神経内分泌腫瘍	1784	日馬	早川	0			0			0	0	TRUE	0	0	TRUE	0
C00-C97	1510005	3	噴門癌	1792	日馬	早川	0			0			0	0	TRUE	0	0	TRUE	0
C00-C97	1513002	4	胃底部癌	1793	日馬	早川	0			0			0	0	TRUE	0	0	TRUE	0
C00-C97	1514002	4	胃体部癌	1794	日馬	早川	0			0			0	0	TRUE	0	0	TRUE	0
C00-C97	1512002	6	幽門前庭部癌	1796	日馬	早川	0			0			0	0	TRUE	0	0	TRUE	0
C00-C97	8848024	5	胃前庭部癌	1795	日馬	早川	0			0			0	0	TRUE	0	0	TRUE	0
C00-C97	1511003	3	幽門癌	1798	日馬	早川	0			0			0	0	TRUE	0	0	TRUE	0
C00-C97	8830612	5	胃幽門部癌	1797	日馬	早川	0			0			0	0	TRUE	0	0	TRUE	0
C00-C97	8845849	5	胃小弯部癌	1799	日馬	早川	0			0			0	0	TRUE	0	0	TRUE	0
C00-C97	8845852	5	胃大弯部癌	1800	日馬	早川	0			0			0	0	TRUE	0	0	TRUE	0
C00-C97	1519006	2	胃癌	1806	日馬	早川	0			0			0	0	TRUE	0	0	TRUE	0
C00-C97	1519010	4	胃癌末期	1808	日馬	早川	0			0			0	0	TRUE	0	0	TRUE	0
C00-C97	1519011	4	胃重複癌	1815	日馬	早川	0			0			0	0	TRUE	0	0	TRUE	0
C00-C97	1519012	4	胃進行癌	1814	日馬	早川	0			0			0	0	TRUE	0	0	TRUE	0
C00-C97	1519015	3	胃肉腫	1816	日馬	早川	0			0			0	0	TRUE	0	0	TRUE	0
C00-C97	1519017	6	胃平滑筋肉腫	1818	日馬	早川	0			0			0	0	TRUE	0	0	TRUE	0
C00-C97	1519020	3	残胃癌	1819	日馬	早川	0			0			0	0	TRUE	0	0	TRUE	0
C00-C97	1519022	4	早期胃癌	1821	日馬	早川	0			0			0	0	TRUE	0	0	TRUE	0
C00-C97	8830411	6	胃悪性黒色腫	1803	日馬	早川	0			0			0	0	TRUE	0	0	TRUE	0
C00-C97	8830421	7	胃カルチノイド	1804	日馬	早川	0			0			0	0	TRUE	0	0	TRUE	0
C00-C97	8842111	6	スキルス胃癌	1820	日馬	早川	0			0			0	0	TRUE	0	0	TRUE	0
C00-C97	8842666	3	胃管癌	1805	日馬	早川	0			0			0	0	TRUE	0	0	TRUE	0
C00-C97	8844932	5	胃脂肪肉腫	1810	日馬	早川	0			0			0	0	TRUE	0	0	TRUE	0
C00-C97	8846240	8	胃悪性間葉系腫瘍	1802	日馬	早川	0			0			0	0	TRUE	0	0	TRUE	0
C00-C97	8846354	11	胃癌・ＨＥＲ２過剰発現	1807	日馬	早川	0			0			0	0	TRUE	0	0	TRUE	0
C00-C97	8847306	6	胃原発絨毛癌	1809	日馬	早川	0			0			0	0	TRUE	0	0	TRUE	0
C00-C97	8847307	6	胃胚細胞腫瘍	1817	日馬	早川	0			0			0	0	TRUE	0	0	TRUE	0
C00-C97	8847827	20	ＫＩＴ（ＣＤ１１７）陽性胃消化管間質腫瘍	1801	日馬	早川	0			0			0	0	TRUE	0	0	TRUE	0
C00-C97	8847839	8	胃消化管間質腫瘍	1811	日馬	早川	0			0			0	0	TRUE	0	0	TRUE	0
C00-C97	8849064	9	胃神経内分泌細胞癌	1812	日馬	早川	0			0			0	0	TRUE	0	0	TRUE	0
C00-C97	8849065	8	胃神経内分泌腫瘍	1813	日馬	早川	0			0			0	0	TRUE	0	0	TRUE	0
C00-C97	1520002	5	十二指腸癌	1825	日馬	早川	0			0			0	0	TRUE	0	0	TRUE	0
C00-C97	1520006	10	十二指腸カルチノイド	1824	日馬	早川	0			0			0	0	TRUE	0	0	TRUE	0
C00-C97	8835301	9	十二指腸平滑筋肉腫	1828	日馬	早川	0			0			0	0	TRUE	0	0	TRUE	0
C00-C97	8847202	13	十二指腸悪性ガストリノーマ	1822	日馬	早川	0			0			0	0	TRUE	0	0	TRUE	0
C00-C97	8847203	15	十二指腸悪性ソマトスタチノーマ	1823	日馬	早川	0			0			0	0	TRUE	0	0	TRUE	0
C00-C97	8847871	11	十二指腸消化管間質腫瘍	1826	日馬	早川	0			0			0	0	TRUE	0	0	TRUE	0
C00-C97	8849135	12	十二指腸神経内分泌細胞癌	1827	日馬	早川	0			0			0	0	TRUE	0	0	TRUE	0
C00-C97	1521002	3	空腸癌	1830	日馬	早川	0			0			0	0	TRUE	0	0	TRUE	0
C00-C97	8846572	8	空腸カルチノイド	1829	日馬	早川	0			0			0	0	TRUE	0	0	TRUE	0
C00-C97	8847854	9	空腸消化管間質腫瘍	1831	日馬	早川	0			0			0	0	TRUE	0	0	TRUE	0
C00-C97	8849102	10	空腸神経内分泌細胞癌	1832	日馬	早川	0			0			0	0	TRUE	0	0	TRUE	0
C00-C97	8849103	9	空腸神経内分泌腫瘍	1833	日馬	早川	0			0			0	0	TRUE	0	0	TRUE	0
C00-C97	1522002	3	回腸癌	1835	日馬	早川	0			0			0	0	TRUE	0	0	TRUE	0
C00-C97	8846480	8	回腸カルチノイド	1834	日馬	早川	0			0			0	0	TRUE	0	0	TRUE	0
C00-C97	8847842	9	回腸消化管間質腫瘍	1836	日馬	早川	0			0			0	0	TRUE	0	0	TRUE	0
C00-C97	8849078	10	回腸神経内分泌細胞癌	1837	日馬	早川	0			0			0	0	TRUE	0	0	TRUE	0
C00-C97	8849079	9	回腸神経内分泌腫瘍	1838	日馬	早川	0			0			0	0	TRUE	0	0	TRUE	0
C00-C97	1529002	3	小腸癌	1841	日馬	早川	0			0			0	0	TRUE	0	0	TRUE	0
C00-C97	8844981	6	小腸脂肪肉腫	1842	日馬	早川	0			0			0	0	TRUE	0	0	TRUE	0
C00-C97	8845951	7	小腸平滑筋肉腫	1846	日馬	早川	0			0			0	0	TRUE	0	0	TRUE	0
C00-C97	8846657	8	小腸カルチノイド	1840	日馬	早川	0			0			0	0	TRUE	0	0	TRUE	0
C00-C97	8847829	19	ＫＩＴ（ＣＤ１１７）小腸消化管間質腫瘍	1839	日馬	早川	0			0			0	0	TRUE	0	0	TRUE	0
C00-C97	8847858	9	小腸消化管間質腫瘍	1843	日馬	早川	0			0			0	0	TRUE	0	0	TRUE	0
C00-C97	8849122	10	小腸神経内分泌細胞癌	1844	日馬	早川	0			0			0	0	TRUE	0	0	TRUE	0
C00-C97	8849123	9	小腸神経内分泌腫瘍	1845	日馬	早川	0			0			0	0	TRUE	0	0	TRUE	0
C00-C97	1534001	4	回盲部癌	1847	日馬	早川	0			0			0	0	TRUE	0	0	TRUE	0
C00-C97	1534004	3	盲腸癌	1849	日馬	早川	0			0			0	0	TRUE	0	0	TRUE	0
C00-C97	8844619	8	盲腸カルチノイド	1848	日馬	早川	0			0			0	0	TRUE	0	0	TRUE	0
C00-C97	8849216	10	盲腸神経内分泌細胞癌	1850	日馬	早川	0			0			0	0	TRUE	0	0	TRUE	0
C00-C97	8849217	9	盲腸神経内分泌腫瘍	1851	日馬	早川	0			0			0	0	TRUE	0	0	TRUE	0
C00-C97	1535002	3	虫垂癌	1853	日馬	早川	0			0			0	0	TRUE	0	0	TRUE	0
C00-C97	8830219	7	悪性虫垂粘液瘤	1852	日馬	早川	0			0			0	0	TRUE	0	0	TRUE	0
C00-C97	8847052	11	虫垂杯細胞カルチノイド	1854	日馬	早川	0			0			0	0	TRUE	0	0	TRUE	0
C00-C97	8849175	9	虫垂神経内分泌腫瘍	1855	日馬	早川	0			0			0	0	TRUE	0	0	TRUE	0
C00-C97	1536002	5	上行結腸癌	1857	日馬	早川	0			0			0	0	TRUE	0	0	TRUE	0
C00-C97	8835410	9	上行結腸平滑筋肉腫	1860	日馬	早川	0			0			0	0	TRUE	0	0	TRUE	0
C00-C97	8844478	10	上行結腸カルチノイド	1856	日馬	早川	0			0			0	0	TRUE	0	0	TRUE	0
C00-C97	8849137	12	上行結腸神経内分泌細胞癌	1858	日馬	早川	0			0			0	0	TRUE	0	0	TRUE	0
C00-C97	8849138	11	上行結腸神経内分泌腫瘍	1859	日馬	早川	0			0			0	0	TRUE	0	0	TRUE	0
C00-C97	8831682	5	肝弯曲部癌	1861	日馬	早川	0			0			0	0	TRUE	0	0	TRUE	0
C00-C97	1531002	5	横行結腸癌	1862	日馬	早川	0			0			0	0	TRUE	0	0	TRUE	0
C00-C97	8849076	12	横行結腸神経内分泌細胞癌	1863	日馬	早川	0			0			0	0	TRUE	0	0	TRUE	0
C00-C97	8849077	11	横行結腸神経内分泌腫瘍	1864	日馬	早川	0			0			0	0	TRUE	0	0	TRUE	0
C00-C97	8839429	5	脾弯曲部癌	1865	日馬	早川	0			0			0	0	TRUE	0	0	TRUE	0
C00-C97	1532002	5	下行結腸癌	1866	日馬	早川	0			0			0	0	TRUE	0	0	TRUE	0
C00-C97	8849082	12	下行結腸神経内分泌細胞癌	1867	日馬	早川	0			0			0	0	TRUE	0	0	TRUE	0
C00-C97	8849083	11	下行結腸神経内分泌腫瘍	1868	日馬	早川	0			0			0	0	TRUE	0	0	TRUE	0
C00-C97	1533003	5	Ｓ状結腸癌	1869	日馬	早川	0			0			0	0	TRUE	0	0	TRUE	0
C00-C97	8849061	12	Ｓ状結腸神経内分泌細胞癌	1870	日馬	早川	0			0			0	0	TRUE	0	0	TRUE	0
C00-C97	8849062	11	Ｓ状結腸神経内分泌腫瘍	1871	日馬	早川	0			0			0	0	TRUE	0	0	TRUE	0
C00-C97	1539002	3	結腸癌	1876	日馬	早川	0			0			0	0	TRUE	0	0	TRUE	0
C00-C97	1539004	3	大腸癌	1882	日馬	早川	0			0			0	0	TRUE	0	0	TRUE	0
C00-C97	8837365	8	大腸カルチノイド	1881	日馬	早川	0			0			0	0	TRUE	0	0	TRUE	0
C00-C97	8837377	4	大腸肉腫	1885	日馬	早川	0			0			0	0	TRUE	0	0	TRUE	0
C00-C97	8842670	6	遺伝性大腸癌	1874	日馬	早川	0			0			0	0	TRUE	0	0	TRUE	0
C00-C97	8842671	13	遺伝性非ポリポーシス大腸癌	1875	日馬	早川	0			0			0	0	TRUE	0	0	TRUE	0
C00-C97	8842802	5	大腸粘液癌	1886	日馬	早川	0			0			0	0	TRUE	0	0	TRUE	0
C00-C97	8844962	6	結腸脂肪肉腫	1877	日馬	早川	0			0			0	0	TRUE	0	0	TRUE	0
C00-C97	8847828	19	ＫＩＴ（ＣＤ１１７）結腸消化管間質腫瘍	1872	日馬	早川	0			0			0	0	TRUE	0	0	TRUE	0
C00-C97	8847856	9	結腸消化管間質腫瘍	1878	日馬	早川	0			0			0	0	TRUE	0	0	TRUE	0
C00-C97	8847915	13	ＫＲＡＳ遺伝子野生型結腸癌	1873	日馬	早川	0			0			0	0	TRUE	0	0	TRUE	0
C00-C97	8849104	10	結腸神経内分泌細胞癌	1879	日馬	早川	0			0			0	0	TRUE	0	0	TRUE	0
C00-C97	8849105	9	結腸神経内分泌腫瘍	1880	日馬	早川	0			0			0	0	TRUE	0	0	TRUE	0
C00-C97	8849167	10	大腸神経内分泌細胞癌	1883	日馬	早川	0			0			0	0	TRUE	0	0	TRUE	0
C00-C97	8849168	9	大腸神経内分泌腫瘍	1884	日馬	早川	0			0			0	0	TRUE	0	0	TRUE	0
C00-C97	8842808	8	直腸Ｓ状部結腸癌	1888	日馬	早川	0			0			0	0	TRUE	0	0	TRUE	0
C00-C97	8848749	9	直腸Ｓ状部悪性腫瘍	1887	日馬	早川	0			0			0	0	TRUE	0	0	TRUE	0
C00-C97	1541005	3	直腸癌	1893	日馬	早川	0			0			0	0	TRUE	0	0	TRUE	0
C00-C97	1541009	7	直腸癌術後再発	1894	日馬	早川	0			0			0	0	TRUE	0	0	TRUE	0
C00-C97	1541010	5	直腸癌穿孔	1895	日馬	早川	0			0			0	0	TRUE	0	0	TRUE	0
C00-C97	8837776	7	直腸悪性黒色腫	1891	日馬	早川	0			0			0	0	TRUE	0	0	TRUE	0
C00-C97	8837779	8	直腸カルチノイド	1892	日馬	早川	0			0			0	0	TRUE	0	0	TRUE	0
C00-C97	8845017	6	直腸脂肪肉腫	1896	日馬	早川	0			0			0	0	TRUE	0	0	TRUE	0
C00-C97	8846018	7	直腸平滑筋肉腫	1900	日馬	早川	0			0			0	0	TRUE	0	0	TRUE	0
C00-C97	8847831	19	ＫＩＴ（ＣＤ１１７）直腸消化管間質腫瘍	1889	日馬	早川	0			0			0	0	TRUE	0	0	TRUE	0
C00-C97	8847886	9	直腸消化管間質腫瘍	1897	日馬	早川	0			0			0	0	TRUE	0	0	TRUE	0
C00-C97	8847916	13	ＫＲＡＳ遺伝子野生型直腸癌	1890	日馬	早川	0			0			0	0	TRUE	0	0	TRUE	0
C00-C97	8849176	10	直腸神経内分泌細胞癌	1898	日馬	早川	0			0			0	0	TRUE	0	0	TRUE	0
C00-C97	8849177	9	直腸神経内分泌腫瘍	1899	日馬	早川	0			0			0	0	TRUE	0	0	TRUE	0
C00-C97	1543002	3	肛門癌	1902	日馬	早川	0			0			0	0	TRUE	0	0	TRUE	0
C00-C97	1543003	4	肛門部癌	1903	日馬	早川	0			0			0	0	TRUE	0	0	TRUE	0
C00-C97	8842719	7	肛門悪性黒色腫	1901	日馬	早川	0			0			0	0	TRUE	0	0	TRUE	0
C00-C97	8842722	7	肛門扁平上皮癌	1904	日馬	早川	0			0			0	0	TRUE	0	0	TRUE	0
C00-C97	8833700	4	肛門管癌	1905	日馬	早川	0			0			0	0	TRUE	0	0	TRUE	0
C00-C97	8842315	3	痔瘻癌	1906	日馬	早川	0			0			0	0	TRUE	0	0	TRUE	0
C00-C97	1550004	2	肝癌	1907	日馬	早川	0			0			0	0	TRUE	0	0	TRUE	0
C00-C97	1550005	4	肝細胞癌	1908	日馬	早川	0			0			0	0	TRUE	0	0	TRUE	0
C00-C97	1550012	5	原発性肝癌	1910	日馬	早川	0			0			0	0	TRUE	0	0	TRUE	0
C00-C97	8847692	6	肝細胞癌破裂	1909	日馬	早川	0			0			0	0	TRUE	0	0	TRUE	0
C00-C97	1551002	5	肝内胆管癌	1911	日馬	早川	0			0			0	0	TRUE	0	0	TRUE	0
C00-C97	1561005	5	胆管細胞癌	1912	日馬	早川	0			0			0	0	TRUE	0	0	TRUE	0
C00-C97	8831496	3	肝芽腫	1913	日馬	早川	0			0			0	0	TRUE	0	0	TRUE	0
C00-C97	8831501	5	肝血管肉腫	1914	日馬	早川	0			0			0	0	TRUE	0	0	TRUE	0
C00-C97	8831674	6	肝平滑筋肉腫	1917	日馬	早川	0			0			0	0	TRUE	0	0	TRUE	0
C00-C97	8844946	5	肝脂肪肉腫	1915	日馬	早川	0			0			0	0	TRUE	0	0	TRUE	0
C00-C97	8849015	6	肝胎芽性肉腫	1916	日馬	早川	0			0			0	0	TRUE	0	0	TRUE	0
C00-C97	8831498	4	肝奇形腫	1918	日馬	早川	0			0			0	0	TRUE	0	0	TRUE	0
C00-C97	8831666	6	肝のう胞腺癌	1919	日馬	早川	0			0			0	0	TRUE	0	0	TRUE	0
C00-C97	8842916	5	混合型肝癌	1920	日馬	早川	0			0			0	0	TRUE	0	0	TRUE	0
C00-C97	8831475	5	肝悪性腫瘍	1921	日馬	早川	0			0			0	0	TRUE	0	0	TRUE	0
C00-C97	8831492	7	肝カルチノイド	1922	日馬	早川	0			0			0	0	TRUE	0	0	TRUE	0
C00-C97	8831679	4	肝門部癌	1923	日馬	早川	0			0			0	0	TRUE	0	0	TRUE	0
C00-C97	8837166	4	胆のう癌	1925	日馬	早川	0			0			0	0	TRUE	0	0	TRUE	0
C00-C97	8837187	5	胆のう肉腫	1927	日馬	早川	0			0			0	0	TRUE	0	0	TRUE	0
C00-C97	8846805	9	胆のうカルチノイド	1924	日馬	早川	0			0			0	0	TRUE	0	0	TRUE	0
C00-C97	8848215	9	胆のう神経内分泌癌	1926	日馬	早川	0			0			0	0	TRUE	0	0	TRUE	0
C00-C97	1561004	3	胆管癌	1934	日馬	早川	0			0			0	0	TRUE	0	0	TRUE	0
C00-C97	8831494	5	肝外胆管癌	1929	日馬	早川	0			0			0	0	TRUE	0	0	TRUE	0
C00-C97	8835701	5	膵内胆管癌	1932	日馬	早川	0			0			0	0	TRUE	0	0	TRUE	0
C00-C97	8836676	4	総胆管癌	1933	日馬	早川	0			0			0	0	TRUE	0	0	TRUE	0
C00-C97	8837158	5	胆のう管癌	1935	日馬	早川	0			0			0	0	TRUE	0	0	TRUE	0
C00-C97	8841644	6	肝門部胆管癌	1930	日馬	早川	0			0			0	0	TRUE	0	0	TRUE	0
C00-C97	8842690	5	下部胆管癌	1928	日馬	早川	0			0			0	0	TRUE	0	0	TRUE	0
C00-C97	8842770	5	上部胆管癌	1931	日馬	早川	0			0			0	0	TRUE	0	0	TRUE	0
C00-C97	8842807	5	中部胆管癌	1936	日馬	早川	0			0			0	0	TRUE	0	0	TRUE	0
C00-C97	1520003	7	十二指腸乳頭癌	1937	日馬	早川	0			0			0	0	TRUE	0	0	TRUE	0
C00-C97	1520004	8	十二指腸乳頭部癌	1938	日馬	早川	0			0			0	0	TRUE	0	0	TRUE	0
C00-C97	1569002	3	胆道癌	1939	日馬	早川	0			0			0	0	TRUE	0	0	TRUE	0
C00-C97	1570002	4	膵頭部癌	1942	日馬	早川	0			0			0	0	TRUE	0	0	TRUE	0
C00-C97	8846726	9	膵頭部カルチノイド	1941	日馬	早川	0			0			0	0	TRUE	0	0	TRUE	0
C00-C97	8848334	6	グルーブ膵癌	1940	日馬	早川	0			0			0	0	TRUE	0	0	TRUE	0
C00-C97	1571002	4	膵体部癌	1943	日馬	早川	0			0			0	0	TRUE	0	0	TRUE	0
C00-C97	8835710	4	膵尾部癌	1944	日馬	早川	0			0			0	0	TRUE	0	0	TRUE	0
C00-C97	8835653	3	膵管癌	1945	日馬	早川	0			0			0	0	TRUE	0	0	TRUE	0
C00-C97	8844259	7	膵管内管状腺癌	1946	日馬	早川	0			0			0	0	TRUE	0	0	TRUE	0
C00-C97	8844262	10	膵管内乳頭粘液性腺癌	1947	日馬	早川	0			0			0	0	TRUE	0	0	TRUE	0
C00-C97	8830206	9	悪性インスリノーマ	1949	日馬	早川	0			0			0	0	TRUE	0	0	TRUE	0
C00-C97	8830216	8	悪性膵内分泌腫瘍	1952	日馬	早川	0			0			0	0	TRUE	0	0	TRUE	0
C00-C97	8844929	7	ＶＩＰ産生腫瘍	1948	日馬	早川	0			0			0	0	TRUE	0	0	TRUE	0
C00-C97	8845115	11	悪性ソマトスタチノーマ	1953	日馬	早川	0			0			0	0	TRUE	0	0	TRUE	0
C00-C97	8847155	9	悪性ガストリノーマ	1950	日馬	早川	0			0			0	0	TRUE	0	0	TRUE	0
C00-C97	8847156	9	悪性グルカゴノーマ	1951	日馬	早川	0			0			0	0	TRUE	0	0	TRUE	0
C00-C97	8835659	4	膵頚部癌	1954	日馬	早川	0			0			0	0	TRUE	0	0	TRUE	0
C00-C97	8844267	5	膵体尾部癌	1955	日馬	早川	0			0			0	0	TRUE	0	0	TRUE	0
C00-C97	1579002	2	膵癌	1958	日馬	早川	0			0			0	0	TRUE	0	0	TRUE	0
C00-C97	8842774	6	膵腺房細胞癌	1961	日馬	早川	0			0			0	0	TRUE	0	0	TRUE	0
C00-C97	8843374	3	膵芽腫	1957	日馬	早川	0			0			0	0	TRUE	0	0	TRUE	0
C00-C97	8844265	9	膵漿液性のう胞腺癌	1960	日馬	早川	0			0			0	0	TRUE	0	0	TRUE	0
C00-C97	8844269	9	膵粘液性のう胞腺癌	1962	日馬	早川	0			0			0	0	TRUE	0	0	TRUE	0
C00-C97	8844991	5	膵脂肪肉腫	1959	日馬	早川	0			0			0	0	TRUE	0	0	TRUE	0
C00-C97	8849134	9	充実性偽乳頭状腫瘍	1956	日馬	早川	0			0			0	0	TRUE	0	0	TRUE	0
C00-C97	8839345	6	脾の悪性腫瘍	1964	日馬	早川	0			0			0	0	TRUE	0	0	TRUE	0
C00-C97	8845030	5	脾脂肪肉腫	1963	日馬	早川	0			0			0	0	TRUE	0	0	TRUE	0
C00-C97	2355001	9	消化管カルチノイド	1967	日馬	早川	0			0			0	0	TRUE	0	0	TRUE	0
C00-C97	8842453	19	ＫＩＴ（ＣＤ１１７）陽性消化管間質腫瘍	1965	日馬	早川	0			0			0	0	TRUE	0	0	TRUE	0
C00-C97	8847841	14	イマチニブ耐性消化管間質腫瘍	1966	日馬	早川	0			0			0	0	TRUE	0	0	TRUE	0
C00-C97	1600003	3	鼻腔癌	1970	日馬	早川	0			0			0	0	TRUE	0	0	TRUE	0
C00-C97	2251005	5	嗅神経芽腫	1968	日馬	早川	0			0			0	0	TRUE	0	0	TRUE	0
C00-C97	2251006	6	嗅神経上皮腫	1969	日馬	早川	0			0			0	0	TRUE	0	0	TRUE	0
C00-C97	8839482	4	鼻前庭癌	1971	日馬	早川	0			0			0	0	TRUE	0	0	TRUE	0
C00-C97	8839511	4	鼻中隔癌	1972	日馬	早川	0			0			0	0	TRUE	0	0	TRUE	0
C00-C97	1601004	6	中耳悪性腫瘍	1974	日馬	早川	0			0			0	0	TRUE	0	0	TRUE	0
C00-C97	8835192	3	耳管癌	1973	日馬	早川	0			0			0	0	TRUE	0	0	TRUE	0
C00-C97	8838307	3	内耳癌	1975	日馬	早川	0			0			0	0	TRUE	0	0	TRUE	0
C00-C97	8848402	8	内リンパのう腫瘍	1976	日馬	早川	0			0			0	0	TRUE	0	0	TRUE	0
C00-C97	1602001	3	上顎癌	1977	日馬	早川	0			0			0	0	TRUE	0	0	TRUE	0
C00-C97	8835397	4	上顎洞癌	1978	日馬	早川	0			0			0	0	TRUE	0	0	TRUE	0
C00-C97	8834279	4	篩骨洞癌	1979	日馬	早川	0			0			0	0	TRUE	0	0	TRUE	0
C00-C97	8836560	4	前頭洞癌	1980	日馬	早川	0			0			0	0	TRUE	0	0	TRUE	0
C00-C97	8837710	5	蝶形骨洞癌	1981	日馬	早川	0			0			0	0	TRUE	0	0	TRUE	0
C00-C97	1609002	4	副鼻腔癌	1982	日馬	早川	0			0			0	0	TRUE	0	0	TRUE	0
C00-C97	8835961	3	声門癌	1983	日馬	早川	0			0			0	0	TRUE	0	0	TRUE	0
C00-C97	1463002	4	喉頭蓋癌	1985	日馬	早川	0			0			0	0	TRUE	0	0	TRUE	0
C00-C97	8831259	4	仮声帯癌	1984	日馬	早川	0			0			0	0	TRUE	0	0	TRUE	0
C00-C97	8835963	4	声門上癌	1986	日馬	早川	0			0			0	0	TRUE	0	0	TRUE	0
C00-C97	8847728	11	披裂喉頭蓋ひだ喉頭面癌	1987	日馬	早川	0			0			0	0	TRUE	0	0	TRUE	0
C00-C97	8835959	4	声門下癌	1988	日馬	早川	0			0			0	0	TRUE	0	0	TRUE	0
C00-C97	8833529	9	甲状軟骨の悪性腫瘍	1989	日馬	早川	0			0			0	0	TRUE	0	0	TRUE	0
C00-C97	1619005	3	喉頭癌	1990	日馬	早川	0			0			0	0	TRUE	0	0	TRUE	0
C00-C97	1620003	3	気管癌	1991	日馬	早川	0			0			0	0	TRUE	0	0	TRUE	0
C00-C97	8834569	9	主気管支の悪性腫瘍	1992	日馬	早川	0			0			0	0	TRUE	0	0	TRUE	0
C00-C97	8842835	5	肺門部肺癌	1996	日馬	早川	0			0			0	0	TRUE	0	0	TRUE	0
C00-C97	8847675	7	肺門部小細胞癌	1993	日馬	早川	0			0			0	0	TRUE	0	0	TRUE	0
C00-C97	8847676	5	肺門部腺癌	1994	日馬	早川	0			0			0	0	TRUE	0	0	TRUE	0
C00-C97	8847677	7	肺門部大細胞癌	1995	日馬	早川	0			0			0	0	TRUE	0	0	TRUE	0
C00-C97	8847678	8	肺門部非小細胞癌	1997	日馬	早川	0			0			0	0	TRUE	0	0	TRUE	0
C00-C97	8847679	8	肺門部扁平上皮癌	1998	日馬	早川	0			0			0	0	TRUE	0	0	TRUE	0
C00-C97	8835493	4	上葉肺癌	2000	日馬	早川	0			0			0	0	TRUE	0	0	TRUE	0
[truncated: 23,406 more rows]

## Sheet: Explanation
Disease name	Corresponding ICD10-1 code*1	Discussion (1 = appropriate, 0 = inappropriate)	Reference
Acute diarrhea	A09	Yersinia, Campylobacter, and Salmonella infection … 0 (according to IDSA Acute diarrhea guideline)	2017 Infectious Diseases Society of America Clinical Practice Guidelines for the Diagnosis and Management of Infectious Diarrhea
Tuberculosis	A15-A19	1	NA
Diabetic foot	E14.4, G63.2	0	2012 Infectious Diseases Society of America Clinical Practice Guideline for the Diagnosis and Treatment of Diabetic Foot Infections
Obstructive meningitis	G03.9	classified into 1 due to causative organisms (Mycobacterium tuberclosis and Streptococcus pneumoniae)	NA
encephalopathy	G04.9	classified into 0 because the main etiology of encephalopathy is viruses	NA
Chronic eustachian salpingitis	H68.0	classified into 0 because it means not infection but inflammation	NA
Lymphadenitis	I88.9	0	UpToDate®
Lymphangitis	I89.1	1	UpToDate®
Chronic sinusitis	J32.9	classified into 1 due to macrolide prescrition indication expects anti-inflammatory effect	NA
Impetigo	L01.0	1	UpToDate®
Carbuncle	L02.9	1	UpToDate®
Furuncle	L02.9	1	UpToDate®
Cellulitis	L03.0	1	UpToDate®
Acne	L70.9	1	UpToDate®
*1 derived from http://www.dis.h.u-tokyo.ac.jp/byomei/icd10/index.html
